# Supplementary material for: Multi-scale topology and position feature learning and relationship-aware graph reasoning for prediction of drug-related microbes
Source: Bioinformatics. 2024 Jan 25;40(2):btae025. doi: 10.1093/bioinformatics/btae025 (PMC10868329; doi:10.1093/bioinformatics/btae025)
Supplement: btae025_Supplementary_Data [file btae025_supplementary_data.zip]

Archive with 3 entries (3 files):
- SF1.xlsx
- SF2.xlsx
- Supplement materials.docx
