# Supplementary material for: Multi-scale topology and position feature learning and relationship-aware graph reasoning for prediction of drug-related microbes
Source: Bioinformatics. 2024 Jan 25;40(2):btae025. doi: 10.1093/bioinformatics/btae025 (PMC10868329; doi:10.1093/bioinformatics/btae025)
Supplement: btae025_Supplementary_Data [file btae025_supplementary_data.zip › SF1.xlsx]

## Sheet: Microbe similarity
	Achromobacter sp.	Achromobacter xylosoxidans	Acinetobacter baumannii	Acinetobacter nosocomialis	Acinetobacter oleiovorans	Acinetobacter sp.	Actinobacillus actinomycetemcomitans	Actinomyces oris	Actinoplanes missouriensis	Aeromonas hydrophila	Aeromonas sobria	Aggregatibacter actinomycetemcomitans	Amycolatopsis orientalis	Aquifex aeolicus	Arthrobacter sp.	Aspergillus fumigatus	Aspergillus niger	Bacillus amyloliquefaciens	Bacillus anthracis	Bacillus cereus	Bacillus licheniformis	Bacillus subtilis	Bacteroides	Bacteroides eggerthii	Bacteroides fragilis	Bacteroides uniformis	Bacteroides vulgatus	Baker's yeast	Burkholderia cenocepacia	Burkholderia cepacia	Burkholderia multivorans	Burkholderia pseudomallei	Burkholderia thailandensis	Campylobacter jejuni	Candida albicans	Candida dubliniensis	Candida glabrata	Candida guiliermondi	Candida krusei	Candida parapsilosis	Candida spp.	Candida tropicalis	Chromobacterium violaceum	Citrobacter freundii	Clostridium bacilli	Clostridium leptum	Clostridium pasteurianum	Clostridium perfringens	Coagulase- negative staphylococci
Achromobacter sp.	1	1	0.260612	0.278085	0.270626	1	0.502091	0.408843	0.389774	0.403732	0.404238	0.502091	0.389688	0.80946	1	0.38925	0.389244	0.268659	0.39554	0.394051	0.239138	0.247418	1	0.250322	0.395135	0.403807	0.396784	0.389364	0.389509	0.389615	0.390746	0.389558	0.389931	0.768827	0.38948	0.38947	0.389401	1	1	0.38937	1	0.389466	0.394725	0.395147	1	0.330666	0.39709	0.36101	1
Achromobacter xylosoxidans	1	1	0.260612	0.278085	0.270626	1	0.502091	0.408843	0.389774	0.403732	0.404238	0.502091	0.389688	0.80946	1	0.38925	0.389244	0.268659	0.39554	0.394051	0.239138	0.247418	1	0.250322	0.395135	0.403807	0.396784	0.389364	0.389509	0.389615	0.390746	0.389558	0.389931	0.768827	0.38948	0.38947	0.389401	1	1	0.38937	1	0.389466	0.394725	0.395147	1	0.330666	0.39709	0.36101	1
Acinetobacter baumannii	0.260612	0.260612	1	0.947358	0.972639	0.260612	0.460671	0.401967	0.484692	0.515252	0.558489	0.460671	0.486485	0.289099	0.260612	0.511871	0.511391	0.867818	0.571832	0.561863	0.951279	0.968796	0.260612	0.947227	0.555928	0.6006	0.572048	0.527856	0.48857	0.489077	0.500094	0.486667	0.491663	0.356969	0.532775	0.533689	0.528139	0.260612	0.260612	0.527091	0.260612	0.535226	0.505298	0.541276	0.260612	0.628298	0.612915	0.776684	0.260612
Acinetobacter nosocomialis	0.278085	0.278085	0.947358	1	0.995439	0.278085	0.437147	0.530989	0.468745	0.503402	0.522245	0.437147	0.47129	0.335036	0.278085	0.499365	0.499107	0.967001	0.568946	0.560706	0.971308	0.984743	0.278085	0.984972	0.545425	0.564561	0.549962	0.516702	0.474953	0.474669	0.481389	0.4746	0.479816	0.3943	0.521324	0.521017	0.515017	0.278085	0.278085	0.515123	0.278085	0.521764	0.489754	0.522992	0.278085	0.783993	0.597966	0.867023	0.278085
Acinetobacter oleiovorans	0.270626	0.270626	0.972639	0.995439	1	0.270626	0.441716	0.488876	0.472945	0.504893	0.532031	0.441716	0.476793	0.31606	0.270626	0.503448	0.501595	0.946995	0.573314	0.563837	0.97502	0.990196	0.270626	0.983925	0.548547	0.573168	0.555323	0.52005	0.479574	0.480992	0.487896	0.478009	0.484347	0.379307	0.525806	0.526247	0.518996	0.270626	0.270626	0.518618	0.270626	0.525918	0.49267	0.528534	0.270626	0.740572	0.602908	0.846872	0.270626
Acinetobacter sp.	1	1	0.260612	0.278085	0.270626	1	0.502091	0.408843	0.389774	0.403732	0.404238	0.502091	0.389688	0.80946	1	0.38925	0.389244	0.268659	0.39554	0.394051	0.239138	0.247418	1	0.250322	0.395135	0.403807	0.396784	0.389364	0.389509	0.389615	0.390746	0.389558	0.389931	0.768827	0.38948	0.38947	0.389401	1	1	0.38937	1	0.389466	0.394725	0.395147	1	0.330666	0.39709	0.36101	1
Actinobacillus actinomycetemcomitans	0.502091	0.502091	0.460671	0.437147	0.441716	0.502091	1	0.603868	0.459558	0.471175	0.474841	1	0.460003	0.724686	0.502091	0.463583	0.463643	0.430667	0.476132	0.47405	0.432263	0.437341	0.502091	0.42818	0.474411	0.48356	0.476087	0.466143	0.459705	0.459795	0.462553	0.459489	0.46105	0.725555	0.466907	0.466402	0.465565	0.502091	0.502091	0.4655	0.502091	0.466677	0.465982	0.471419	0.502091	0.573269	0.48164	0.56977	0.502091
Actinomyces oris	0.408843	0.408843	0.401967	0.530989	0.488876	0.408843	0.603868	1	0.505555	0.572222	0.544167	0.603868	0.496782	0.63092	0.408843	0.449628	0.451263	0.682364	0.409445	0.413192	0.578495	0.533589	0.408843	0.579973	0.445284	0.466658	0.445918	0.422971	0.493324	0.495028	0.507774	0.495488	0.503731	0.570467	0.414419	0.414898	0.424846	0.408843	0.408843	0.423338	0.408843	0.412252	0.598315	0.484731	0.408843	0.899411	0.373356	0.580633	0.408843
Actinoplanes missouriensis	0.389774	0.389774	0.484692	0.468745	0.472945	0.389774	0.459558	0.505555	1	0.522736	0.518449	0.459558	0.574537	0.360902	0.389774	0.55141	0.551943	0.486473	0.504092	0.507308	0.499757	0.492603	0.389774	0.491547	0.513966	0.507665	0.510093	0.538891	0.572257	0.572426	0.557652	0.574006	0.564702	0.348727	0.534509	0.534615	0.539458	0.389774	0.389774	0.539094	0.389774	0.534204	0.528987	0.524357	0.389774	0.4551	0.496637	0.401837	0.389774
Aeromonas hydrophila	0.403732	0.403732	0.515252	0.503402	0.504893	0.403732	0.471175	0.572222	0.522736	1	0.531665	0.471175	0.522099	0.397762	0.403732	0.511848	0.512069	0.540874	0.517297	0.514697	0.559772	0.547701	0.403732	0.540728	0.520045	0.530401	0.521082	0.506552	0.520464	0.52079	0.525541	0.520903	0.523567	0.381711	0.504535	0.504579	0.506644	0.403732	0.403732	0.506346	0.403732	0.504384	0.53634	0.523938	0.403732	0.519808	0.519812	0.437339	0.403732
Aeromonas sobria	0.404238	0.404238	0.558489	0.522245	0.532031	0.404238	0.474841	0.544167	0.518449	0.531665	1	0.474841	0.517445	0.40316	0.404238	0.510881	0.510773	0.534919	0.517959	0.516024	0.572169	0.557174	0.404238	0.557182	0.519844	0.526122	0.520754	0.507209	0.516612	0.516812	0.521719	0.516844	0.519113	0.395483	0.505814	0.506055	0.507371	0.404238	0.404238	0.507277	0.404238	0.505914	0.50609	0.522349	0.404238	0.520664	0.519771	0.458591	0.404238
Aggregatibacter actinomycetemcomitans	0.502091	0.502091	0.460671	0.437147	0.441716	0.502091	1	0.603868	0.459558	0.471175	0.474841	1	0.460003	0.724686	0.502091	0.463583	0.463643	0.430667	0.476132	0.47405	0.432263	0.437341	0.502091	0.42818	0.474411	0.48356	0.476087	0.466143	0.459705	0.459795	0.462553	0.459489	0.46105	0.725555	0.466907	0.466402	0.465565	0.502091	0.502091	0.4655	0.502091	0.466677	0.465982	0.471419	0.502091	0.573269	0.48164	0.56977	0.502091
Amycolatopsis orientalis	0.389688	0.389688	0.486485	0.47129	0.476793	0.389688	0.460003	0.496782	0.574537	0.522099	0.517445	0.460003	1	0.360794	0.389688	0.551464	0.551877	0.486042	0.505393	0.508643	0.49951	0.49346	0.389688	0.493122	0.514422	0.508027	0.511127	0.540199	0.570485	0.569951	0.555829	0.57167	0.562759	0.350509	0.53604	0.536218	0.540385	0.389688	0.389688	0.540327	0.389688	0.535794	0.527249	0.523999	0.389688	0.455649	0.498111	0.407535	0.389688
Aquifex aeolicus	0.80946	0.80946	0.289099	0.335036	0.31606	0.80946	0.724686	0.63092	0.360902	0.397762	0.40316	0.724686	0.360794	1	0.80946	0.37098	0.36955	0.332494	0.400337	0.3971	0.265688	0.27885	0.80946	0.287347	0.393307	0.411895	0.399291	0.375854	0.361436	0.361523	0.366391	0.361377	0.363456	0.987108	0.378319	0.378062	0.375139	0.80946	0.80946	0.376341	0.80946	0.37783	0.385601	0.387612	0.80946	0.59941	0.412061	0.619476	0.80946
Arthrobacter sp.	1	1	0.260612	0.278085	0.270626	1	0.502091	0.408843	0.389774	0.403732	0.404238	0.502091	0.389688	0.80946	1	0.38925	0.389244	0.268659	0.39554	0.394051	0.239138	0.247418	1	0.250322	0.395135	0.403807	0.396784	0.389364	0.389509	0.389615	0.390746	0.389558	0.389931	0.768827	0.38948	0.38947	0.389401	1	1	0.38937	1	0.389466	0.394725	0.395147	1	0.330666	0.39709	0.36101	1
Aspergillus fumigatus	0.38925	0.38925	0.511871	0.499365	0.503448	0.38925	0.463583	0.449628	0.55141	0.511848	0.510881	0.463583	0.551464	0.37098	0.38925	1	0.551159	0.496269	0.519034	0.522243	0.509217	0.508841	0.38925	0.505754	0.520514	0.510788	0.518149	0.550816	0.551598	0.551228	0.537725	0.55129	0.54397	0.380137	0.550967	0.550999	0.550979	0.38925	0.38925	0.550957	0.38925	0.551076	0.513049	0.521847	0.38925	0.452202	0.515723	0.459832	0.38925
Aspergillus niger	0.389244	0.389244	0.511391	0.499107	0.501595	0.389244	0.463643	0.451263	0.551943	0.512069	0.510773	0.463643	0.551877	0.36955	0.389244	0.551159	1	0.49646	0.518361	0.522278	0.509229	0.506307	0.389244	0.505796	0.520465	0.510607	0.517863	0.550705	0.55187	0.551854	0.537947	0.551777	0.544397	0.378626	0.550784	0.550718	0.550798	0.389244	0.389244	0.550857	0.389244	0.550528	0.513592	0.521765	0.389244	0.450371	0.515447	0.458582	0.389244
Bacillus amyloliquefaciens	0.268659	0.268659	0.867818	0.967001	0.946995	0.268659	0.430667	0.682364	0.486473	0.540874	0.534919	0.430667	0.486042	0.332494	0.268659	0.496269	0.49646	1	0.54134	0.537505	0.966687	0.958907	0.268659	0.977362	0.529883	0.546152	0.532958	0.503165	0.488179	0.486828	0.498154	0.488606	0.493247	0.359184	0.503148	0.504547	0.501426	0.268659	0.268659	0.501912	0.268659	0.503444	0.543763	0.526082	0.268659	0.86933	0.551295	0.816756	0.268659
Bacillus anthracis	0.39554	0.39554	0.571832	0.568946	0.573314	0.39554	0.476132	0.409445	0.504092	0.517297	0.517959	0.476132	0.505393	0.400337	0.39554	0.519034	0.518361	0.54134	1	0.543865	0.554354	0.563487	0.39554	0.547662	0.537687	0.524541	0.537413	0.526294	0.507056	0.507168	0.510342	0.506454	0.508628	0.43038	0.529268	0.528957	0.526061	0.39554	0.39554	0.526477	0.39554	0.529367	0.516468	0.529631	0.39554	0.482674	0.54406	0.561982	0.39554
Bacillus cereus	0.394051	0.394051	0.561863	0.560706	0.563837	0.394051	0.47405	0.413192	0.507308	0.514697	0.516024	0.47405	0.508643	0.3971	0.394051	0.522243	0.522278	0.537505	0.543865	1	0.55075	0.558549	0.394051	0.545861	0.53824	0.523295	0.535565	0.529949	0.509921	0.510304	0.513832	0.509265	0.511806	0.424668	0.532866	0.532677	0.529911	0.394051	0.394051	0.530201	0.394051	0.532992	0.514431	0.531822	0.394051	0.482796	0.543009	0.55148	0.394051
Bacillus licheniformis	0.239138	0.239138	0.951279	0.971308	0.97502	0.239138	0.432263	0.578495	0.499757	0.559772	0.572169	0.432263	0.49951	0.265688	0.239138	0.509217	0.509229	0.966687	0.554354	0.55075	1	0.994871	0.239138	0.995876	0.546129	0.577374	0.547178	0.51419	0.50076	0.501186	0.514453	0.500832	0.507798	0.301524	0.515375	0.512391	0.514336	0.239138	0.239138	0.512959	0.239138	0.515387	0.561354	0.544863	0.239138	0.762002	0.564672	0.761836	0.239138
Bacillus subtilis	0.247418	0.247418	0.968796	0.984743	0.990196	0.247418	0.437341	0.533589	0.492603	0.547701	0.557174	0.437341	0.49346	0.27885	0.247418	0.508841	0.506307	0.958907	0.563487	0.558549	0.994871	1	0.247418	0.994907	0.546451	0.579848	0.55151	0.517153	0.493226	0.493359	0.502992	0.494391	0.498625	0.327005	0.521634	0.520235	0.515386	0.247418	0.247418	0.516068	0.247418	0.520304	0.5359	0.536227	0.247418	0.74581	0.587044	0.79437	0.247418
Bacteroides	1	1	0.260612	0.278085	0.270626	1	0.502091	0.408843	0.389774	0.403732	0.404238	0.502091	0.389688	0.80946	1	0.38925	0.389244	0.268659	0.39554	0.394051	0.239138	0.247418	1	0.250322	0.395135	0.403807	0.396784	0.389364	0.389509	0.389615	0.390746	0.389558	0.389931	0.768827	0.38948	0.38947	0.389401	1	1	0.38937	1	0.389466	0.394725	0.395147	1	0.330666	0.39709	0.36101	1
Bacteroides eggerthii	0.250322	0.250322	0.947227	0.984972	0.983925	0.250322	0.42818	0.579973	0.491547	0.540728	0.557182	0.42818	0.493122	0.287347	0.250322	0.505754	0.505796	0.977362	0.547662	0.545861	0.995876	0.994907	0.250322	1	0.541648	0.57498	0.557916	0.511801	0.49273	0.493432	0.504438	0.491383	0.498475	0.328253	0.515206	0.513979	0.512023	0.250322	0.250322	0.512297	0.250322	0.515203	0.541824	0.532427	0.250322	0.783786	0.563639	0.79766	0.250322
Bacteroides fragilis	0.395135	0.395135	0.555928	0.545425	0.548547	0.395135	0.474411	0.445284	0.513966	0.520045	0.519844	0.474411	0.514422	0.393307	0.395135	0.520514	0.520465	0.529883	0.537687	0.53824	0.546129	0.546451	0.395135	0.541648	1	0.523268	0.533123	0.523953	0.514835	0.515133	0.519237	0.514814	0.517182	0.413174	0.525363	0.525214	0.524024	0.395135	0.395135	0.524029	0.395135	0.52542	0.521578	0.532348	0.395135	0.4824	0.535018	0.516398	0.395135
Bacteroides uniformis	0.403807	0.403807	0.6006	0.564561	0.573168	0.403807	0.48356	0.466658	0.507665	0.530401	0.526122	0.48356	0.508027	0.411895	0.403807	0.510788	0.510607	0.546152	0.524541	0.523295	0.577374	0.579848	0.403807	0.57498	0.523268	1	0.524504	0.512254	0.508177	0.508183	0.512269	0.508252	0.510365	0.425786	0.512965	0.512962	0.512092	0.403807	0.403807	0.512318	0.403807	0.513076	0.525589	0.521566	0.403807	0.490281	0.525779	0.519673	0.403807
Bacteroides vulgatus	0.396784	0.396784	0.572048	0.549962	0.555323	0.396784	0.476087	0.445918	0.510093	0.521082	0.520754	0.476087	0.511127	0.399291	0.396784	0.518149	0.517863	0.532958	0.537413	0.535565	0.547178	0.55151	0.396784	0.557916	0.533123	0.524504	1	0.521935	0.511546	0.511813	0.515623	0.511317	0.513943	0.41768	0.523495	0.523463	0.522063	0.396784	0.396784	0.521926	0.396784	0.523613	0.521063	0.529547	0.396784	0.486773	0.536955	0.522426	0.396784
Baker's yeast	0.389364	0.389364	0.527856	0.516702	0.52005	0.389364	0.466143	0.422971	0.538891	0.506552	0.507209	0.466143	0.540199	0.375854	0.389364	0.550816	0.550705	0.503165	0.526294	0.529949	0.51419	0.517153	0.389364	0.511801	0.523953	0.512254	0.521935	1	0.541346	0.541521	0.528032	0.540783	0.533664	0.395475	0.559094	0.55906	0.55686	0.389364	0.389364	0.55676	0.389364	0.559238	0.505908	0.520675	0.389364	0.449707	0.525198	0.489703	0.389364
Burkholderia cenocepacia	0.389509	0.389509	0.48857	0.474953	0.479574	0.389509	0.459705	0.493324	0.572257	0.520464	0.516612	0.459705	0.570485	0.361436	0.389509	0.551598	0.55187	0.488179	0.507056	0.509921	0.50076	0.493226	0.389509	0.49273	0.514835	0.508177	0.511546	0.541346	1	0.568153	0.553926	0.569567	0.560869	0.353388	0.537547	0.537702	0.541531	0.389509	0.389509	0.54123	0.389509	0.537332	0.525533	0.523831	0.389509	0.454136	0.500349	0.413035	0.389509
Burkholderia cepacia	0.389615	0.389615	0.489077	0.474669	0.480992	0.389615	0.459795	0.495028	0.572426	0.52079	0.516812	0.459795	0.569951	0.361523	0.389615	0.551228	0.551854	0.486828	0.507168	0.510304	0.501186	0.493359	0.389615	0.493432	0.515133	0.508183	0.511813	0.541521	0.568153	1	0.553745	0.569574	0.560643	0.353712	0.537646	0.537809	0.541685	0.389615	0.389615	0.541468	0.389615	0.537524	0.525828	0.524043	0.389615	0.455035	0.500422	0.410395	0.389615
Burkholderia multivorans	0.390746	0.390746	0.500094	0.481389	0.487896	0.390746	0.462553	0.507774	0.557652	0.525541	0.521719	0.462553	0.555829	0.366391	0.390746	0.537725	0.537947	0.498154	0.510342	0.513832	0.514453	0.502992	0.390746	0.504438	0.519237	0.512269	0.515623	0.528032	0.553926	0.553745	1	0.554959	0.55817	0.356886	0.524314	0.52439	0.528354	0.390746	0.390746	0.527963	0.390746	0.524043	0.531259	0.528969	0.390746	0.465724	0.503625	0.415372	0.390746
Burkholderia pseudomallei	0.389558	0.389558	0.486667	0.4746	0.478009	0.389558	0.459489	0.495488	0.574006	0.520903	0.516844	0.459489	0.57167	0.361377	0.389558	0.55129	0.551777	0.488606	0.506454	0.509265	0.500832	0.494391	0.389558	0.491383	0.514814	0.508252	0.511317	0.540783	0.569567	0.569574	0.554959	1	0.56218	0.351828	0.536496	0.536792	0.541155	0.389558	0.389558	0.540677	0.389558	0.53637	0.526228	0.523937	0.389558	0.453039	0.499652	0.407907	0.389558
Burkholderia thailandensis	0.389931	0.389931	0.491663	0.479816	0.484347	0.389931	0.46105	0.503731	0.564702	0.523567	0.519113	0.46105	0.562759	0.363456	0.389931	0.54397	0.544397	0.493247	0.508628	0.511806	0.507798	0.498625	0.389931	0.498475	0.517182	0.510365	0.513943	0.533664	0.560869	0.560643	0.55817	0.56218	1	0.352942	0.529918	0.530115	0.533918	0.389931	0.389931	0.533897	0.389931	0.529539	0.52842	0.526631	0.389931	0.457741	0.501544	0.410469	0.389931
Campylobacter jejuni	0.768827	0.768827	0.356969	0.3943	0.379307	0.768827	0.725555	0.570467	0.348727	0.381711	0.395483	0.725555	0.350509	0.987108	0.768827	0.380137	0.378626	0.359184	0.43038	0.424668	0.301524	0.327005	0.768827	0.328253	0.413174	0.425786	0.41768	0.395475	0.353388	0.353712	0.356886	0.351828	0.352942	1	0.402254	0.401559	0.394367	0.768827	0.768827	0.396058	0.768827	0.401959	0.360722	0.39275	0.768827	0.601635	0.453525	0.697441	0.768827
Candida albicans	0.38948	0.38948	0.532775	0.521324	0.525806	0.38948	0.466907	0.414419	0.534509	0.504535	0.505814	0.466907	0.53604	0.378319	0.38948	0.550967	0.550784	0.503148	0.529268	0.532866	0.515375	0.521634	0.38948	0.515206	0.525363	0.512965	0.523495	0.559094	0.537547	0.537646	0.524314	0.536496	0.529918	0.402254	1	0.562009	0.558956	0.38948	0.38948	0.558996	0.38948	0.562449	0.502925	0.520403	0.38948	0.450888	0.528858	0.501522	0.38948
Candida dubliniensis	0.38947	0.38947	0.533689	0.521017	0.526247	0.38947	0.466402	0.414898	0.534615	0.504579	0.506055	0.466402	0.536218	0.378062	0.38947	0.550999	0.550718	0.504547	0.528957	0.532677	0.512391	0.520235	0.38947	0.513979	0.525214	0.512962	0.523463	0.55906	0.537702	0.537809	0.52439	0.536792	0.530115	0.401559	0.562009	1	0.558886	0.38947	0.38947	0.558969	0.38947	0.562437	0.503169	0.520284	0.38947	0.451385	0.528952	0.500143	0.38947
Candida glabrata	0.389401	0.389401	0.528139	0.515017	0.518996	0.389401	0.465565	0.424846	0.539458	0.506644	0.507371	0.465565	0.540385	0.375139	0.389401	0.550979	0.550798	0.501426	0.526061	0.529911	0.514336	0.515386	0.389401	0.512023	0.524024	0.512092	0.522063	0.55686	0.541531	0.541685	0.528354	0.541155	0.533918	0.394367	0.558956	0.558886	1	0.389401	0.389401	0.556699	0.389401	0.55904	0.505875	0.520909	0.389401	0.450857	0.525237	0.488139	0.389401
Candida guiliermondi	1	1	0.260612	0.278085	0.270626	1	0.502091	0.408843	0.389774	0.403732	0.404238	0.502091	0.389688	0.80946	1	0.38925	0.389244	0.268659	0.39554	0.394051	0.239138	0.247418	1	0.250322	0.395135	0.403807	0.396784	0.389364	0.389509	0.389615	0.390746	0.389558	0.389931	0.768827	0.38948	0.38947	0.389401	1	1	0.38937	1	0.389466	0.394725	0.395147	1	0.330666	0.39709	0.36101	1
Candida krusei	1	1	0.260612	0.278085	0.270626	1	0.502091	0.408843	0.389774	0.403732	0.404238	0.502091	0.389688	0.80946	1	0.38925	0.389244	0.268659	0.39554	0.394051	0.239138	0.247418	1	0.250322	0.395135	0.403807	0.396784	0.389364	0.389509	0.389615	0.390746	0.389558	0.389931	0.768827	0.38948	0.38947	0.389401	1	1	0.38937	1	0.389466	0.394725	0.395147	1	0.330666	0.39709	0.36101	1
Candida parapsilosis	0.38937	0.38937	0.527091	0.515123	0.518618	0.38937	0.4655	0.423338	0.539094	0.506346	0.507277	0.4655	0.540327	0.376341	0.38937	0.550957	0.550857	0.501912	0.526477	0.530201	0.512959	0.516068	0.38937	0.512297	0.524029	0.512318	0.521926	0.55676	0.54123	0.541468	0.527963	0.540677	0.533897	0.396058	0.558996	0.558969	0.556699	0.38937	0.38937	1	0.38937	0.558924	0.505833	0.520602	0.38937	0.450491	0.525435	0.489287	0.38937
Candida spp.	1	1	0.260612	0.278085	0.270626	1	0.502091	0.408843	0.389774	0.403732	0.404238	0.502091	0.389688	0.80946	1	0.38925	0.389244	0.268659	0.39554	0.394051	0.239138	0.247418	1	0.250322	0.395135	0.403807	0.396784	0.389364	0.389509	0.389615	0.390746	0.389558	0.389931	0.768827	0.38948	0.38947	0.389401	1	1	0.38937	1	0.389466	0.394725	0.395147	1	0.330666	0.39709	0.36101	1
Candida tropicalis	0.389466	0.389466	0.535226	0.521764	0.525918	0.389466	0.466677	0.412252	0.534204	0.504384	0.505914	0.466677	0.535794	0.37783	0.389466	0.551076	0.550528	0.503444	0.529367	0.532992	0.515387	0.520304	0.389466	0.515203	0.52542	0.513076	0.523613	0.559238	0.537332	0.537524	0.524043	0.53637	0.529539	0.401959	0.562449	0.562437	0.55904	0.389466	0.389466	0.558924	0.389466	1	0.502733	0.520161	0.389466	0.451103	0.529216	0.502544	0.389466
Chromobacterium violaceum	0.394725	0.394725	0.505298	0.489754	0.49267	0.394725	0.465982	0.598315	0.528987	0.53634	0.50609	0.465982	0.527249	0.385601	0.394725	0.513049	0.513592	0.543763	0.516468	0.514431	0.561354	0.5359	0.394725	0.541824	0.521578	0.525589	0.521063	0.505908	0.525533	0.525828	0.531259	0.526228	0.52842	0.360722	0.502925	0.503169	0.505875	0.394725	0.394725	0.505833	0.394725	0.502733	1	0.526122	0.394725	0.530555	0.519058	0.413285	0.394725
Citrobacter freundii	0.395147	0.395147	0.541276	0.522992	0.528534	0.395147	0.471419	0.484731	0.524357	0.523938	0.522349	0.471419	0.523999	0.387612	0.395147	0.521847	0.521765	0.526082	0.529631	0.531822	0.544863	0.536227	0.395147	0.532427	0.532348	0.521566	0.529547	0.520675	0.523831	0.524043	0.528969	0.523937	0.526631	0.39275	0.520403	0.520284	0.520909	0.395147	0.395147	0.520602	0.395147	0.520161	0.526122	1	0.395147	0.482834	0.525677	0.471158	0.395147
Clostridium bacilli	1	1	0.260612	0.278085	0.270626	1	0.502091	0.408843	0.389774	0.403732	0.404238	0.502091	0.389688	0.80946	1	0.38925	0.389244	0.268659	0.39554	0.394051	0.239138	0.247418	1	0.250322	0.395135	0.403807	0.396784	0.389364	0.389509	0.389615	0.390746	0.389558	0.389931	0.768827	0.38948	0.38947	0.389401	1	1	0.38937	1	0.389466	0.394725	0.395147	1	0.330666	0.39709	0.36101	1
Clostridium leptum	0.330666	0.330666	0.628298	0.783993	0.740572	0.330666	0.573269	0.899411	0.4551	0.519808	0.520664	0.573269	0.455649	0.59941	0.330666	0.452202	0.450371	0.86933	0.482674	0.482796	0.762002	0.74581	0.330666	0.783786	0.4824	0.490281	0.486773	0.449707	0.454136	0.455035	0.465724	0.453039	0.457741	0.601635	0.450888	0.451385	0.450857	0.330666	0.330666	0.450491	0.330666	0.451103	0.530555	0.482834	0.330666	1	0.478664	0.849186	0.330666
Clostridium pasteurianum	0.39709	0.39709	0.612915	0.597966	0.602908	0.39709	0.48164	0.373356	0.496637	0.519812	0.519771	0.48164	0.498111	0.412061	0.39709	0.515723	0.515447	0.551295	0.54406	0.543009	0.564672	0.587044	0.39709	0.563639	0.535018	0.525779	0.536955	0.525198	0.500349	0.500422	0.503625	0.499652	0.501544	0.453525	0.528858	0.528952	0.525237	0.39709	0.39709	0.525435	0.39709	0.529216	0.519058	0.525677	0.39709	0.478664	1	0.599331	0.39709
Clostridium perfringens	0.36101	0.36101	0.776684	0.867023	0.846872	0.36101	0.56977	0.580633	0.401837	0.437339	0.458591	0.56977	0.407535	0.619476	0.36101	0.459832	0.458582	0.816756	0.561982	0.55148	0.761836	0.79437	0.36101	0.79766	0.516398	0.519673	0.522426	0.489703	0.413035	0.410395	0.415372	0.407907	0.410469	0.697441	0.501522	0.500143	0.488139	0.36101	0.36101	0.489287	0.36101	0.502544	0.413285	0.471158	0.36101	0.849186	0.599331	1	0.36101
Coagulase- negative staphylococci	1	1	0.260612	0.278085	0.270626	1	0.502091	0.408843	0.389774	0.403732	0.404238	0.502091	0.389688	0.80946	1	0.38925	0.389244	0.268659	0.39554	0.394051	0.239138	0.247418	1	0.250322	0.395135	0.403807	0.396784	0.389364	0.389509	0.389615	0.390746	0.389558	0.389931	0.768827	0.38948	0.38947	0.389401	1	1	0.38937	1	0.389466	0.394725	0.395147	1	0.330666	0.39709	0.36101	1
Corynebacterium ammoniagenes	0.440724	0.440724	0.42806	0.54278	0.504674	0.440724	0.692527	0.929802	0.442573	0.509596	0.497929	0.692527	0.440653	0.793679	0.440724	0.42271	0.422076	0.630276	0.426579	0.423342	0.52699	0.509384	0.440724	0.542894	0.439538	0.45745	0.442503	0.412453	0.438907	0.43829	0.453194	0.440001	0.445839	0.774188	0.409833	0.410011	0.414816	0.440724	0.440724	0.413364	0.440724	0.409505	0.517581	0.453668	0.440724	0.91408	0.413858	0.742462	0.440724
Cronobacter sakazakii	0.40563	0.40563	0.559071	0.526818	0.53373	0.40563	0.47774	0.542393	0.516482	0.531089	0.532322	0.47774	0.516272	0.406409	0.40563	0.510372	0.510249	0.542834	0.518159	0.515949	0.56649	0.561847	0.40563	0.56115	0.519756	0.528308	0.520887	0.507319	0.51545	0.515737	0.519951	0.515769	0.517778	0.400718	0.506054	0.505978	0.507467	0.40563	0.40563	0.507297	0.40563	0.50607	0.539322	0.522048	0.40563	0.513415	0.520127	0.459679	0.40563
Cryptococcus neoformans	0.389248	0.389248	0.514825	0.503391	0.507187	0.389248	0.464059	0.444932	0.54922	0.510759	0.510036	0.464059	0.549464	0.371976	0.389248	0.550954	0.550946	0.498154	0.520332	0.523847	0.508188	0.509237	0.389248	0.506633	0.521393	0.510876	0.518788	0.551978	0.549724	0.54968	0.535832	0.549548	0.541959	0.382668	0.552411	0.552393	0.552098	0.389248	0.389248	0.55203	0.389248	0.552612	0.511667	0.521604	0.389248	0.451399	0.517536	0.465637	0.389248
Dengue Virus Type 2	0.999998	0.999998	0.260433	0.278041	0.270529	0.999998	0.502779	0.409533	0.389561	0.4036	0.404127	0.502779	0.389458	0.810478	0.999998	0.389001	0.389054	0.268649	0.395434	0.393925	0.238959	0.247256	0.999998	0.25019	0.395012	0.403703	0.396648	0.389162	0.389293	0.389366	0.39053	0.389334	0.389706	0.769875	0.389252	0.389234	0.389198	0.999998	0.999998	0.389156	0.999998	0.389272	0.394588	0.39498	0.999998	0.331407	0.39701	0.361706	0.999998
Desulfovibrio africanus	1	1	0.260612	0.278085	0.270626	1	0.502091	0.408843	0.389774	0.403732	0.404238	0.502091	0.389688	0.80946	1	0.38925	0.389244	0.268659	0.39554	0.394051	0.239138	0.247418	1	0.250322	0.395135	0.403807	0.396784	0.389364	0.389509	0.389615	0.390746	0.389558	0.389931	0.768827	0.38948	0.38947	0.389401	1	1	0.38937	1	0.389466	0.394725	0.395147	1	0.330666	0.39709	0.36101	1
Dihydropteroate synthase type-1	1	1	0.260612	0.278085	0.270626	1	0.502091	0.408843	0.389774	0.403732	0.404238	0.502091	0.389688	0.80946	1	0.38925	0.389244	0.268659	0.39554	0.394051	0.239138	0.247418	1	0.250322	0.395135	0.403807	0.396784	0.389364	0.389509	0.389615	0.390746	0.389558	0.389931	0.768827	0.38948	0.38947	0.389401	1	1	0.38937	1	0.389466	0.394725	0.395147	1	0.330666	0.39709	0.36101	1
Edwardsiella tarda	0.309277	0.309277	0.637452	0.774208	0.737212	0.309277	0.446961	0.887177	0.51874	0.592171	0.56801	0.446961	0.514281	0.381252	0.309277	0.489719	0.488696	0.904393	0.478237	0.478786	0.826646	0.785129	0.309277	0.827576	0.5002	0.508398	0.495617	0.474484	0.515148	0.511948	0.524915	0.516449	0.522756	0.346182	0.470492	0.469897	0.475981	0.309277	0.309277	0.476003	0.309277	0.468904	0.620762	0.520355	0.309277	0.904814	0.446676	0.640492	0.309277
Eggerthella lenta	0.334029	0.334029	0.554516	0.693102	0.653111	0.334029	0.480725	0.937301	0.52325	0.593763	0.572957	0.480725	0.515968	0.432232	0.334029	0.481599	0.482711	0.842329	0.45557	0.457638	0.754436	0.706808	0.334029	0.75342	0.488079	0.494994	0.485826	0.461687	0.515923	0.513829	0.529496	0.519226	0.52309	0.382196	0.45519	0.455512	0.463011	0.334029	0.334029	0.462786	0.334029	0.454685	0.630432	0.514302	0.334029	0.90319	0.418425	0.594731	0.334029
Eikenella corrodens	0.621382	0.621382	0.297733	0.355955	0.331503	0.621382	0.772044	0.806772	0.412795	0.45971	0.455502	0.772044	0.410826	0.93763	0.621382	0.39676	0.398335	0.405735	0.400363	0.399557	0.329109	0.322197	0.621382	0.341372	0.409754	0.432598	0.413469	0.389847	0.409774	0.40959	0.418464	0.411237	0.415175	0.911023	0.387962	0.388324	0.391965	0.621382	0.621382	0.390773	0.621382	0.387887	0.461182	0.42146	0.621382	0.729307	0.396257	0.626212	0.621382
Enteric bacteria and other eubacteria	1	1	0.260612	0.278085	0.270626	1	0.502091	0.408843	0.389774	0.403732	0.404238	0.502091	0.389688	0.80946	1	0.38925	0.389244	0.268659	0.39554	0.394051	0.239138	0.247418	1	0.250322	0.395135	0.403807	0.396784	0.389364	0.389509	0.389615	0.390746	0.389558	0.389931	0.768827	0.38948	0.38947	0.389401	1	1	0.38937	1	0.389466	0.394725	0.395147	1	0.330666	0.39709	0.36101	1
Enterobacter aerogenes	1	1	0.260612	0.278085	0.270626	1	0.502091	0.408843	0.389774	0.403732	0.404238	0.502091	0.389688	0.80946	1	0.38925	0.389244	0.268659	0.39554	0.394051	0.239138	0.247418	1	0.250322	0.395135	0.403807	0.396784	0.389364	0.389509	0.389615	0.390746	0.389558	0.389931	0.768827	0.38948	0.38947	0.389401	1	1	0.38937	1	0.389466	0.394725	0.395147	1	0.330666	0.39709	0.36101	1
Enterobacter cancerogenus	0.405128	0.405128	0.62758	0.538085	0.56379	0.405128	0.498364	0.513473	0.515589	0.533314	0.521638	0.498364	0.515068	0.402789	0.405128	0.50999	0.510198	0.542708	0.517624	0.51645	0.62191	0.589738	0.405128	0.594634	0.519508	0.521742	0.51946	0.507276	0.514724	0.514661	0.519539	0.514818	0.517044	0.397397	0.506361	0.506375	0.507317	0.405128	0.405128	0.507316	0.405128	0.50626	0.508944	0.521226	0.405128	0.485534	0.516959	0.443466	0.405128
Enterobacter cloacae	0.39358	0.39358	0.52851	0.514349	0.520338	0.39358	0.468614	0.485019	0.530794	0.523958	0.521644	0.468614	0.53041	0.383642	0.39358	0.525741	0.525745	0.518052	0.525492	0.529369	0.533306	0.528242	0.39358	0.527035	0.529013	0.519424	0.526155	0.523376	0.529872	0.529619	0.535599	0.530045	0.532692	0.3851	0.522394	0.522381	0.523463	0.39358	0.39358	0.523357	0.39358	0.52229	0.526723	0.533024	0.39358	0.477704	0.521459	0.463048	0.39358
Enterobacter ludwigi	0.400046	0.400046	0.550596	0.526196	0.538057	0.400046	0.476049	0.504325	0.519836	0.530076	0.526387	0.476049	0.51929	0.396682	0.400046	0.51478	0.515049	0.532584	0.523715	0.522096	0.556745	0.55286	0.400046	0.551881	0.524895	0.524731	0.526327	0.512673	0.518831	0.518417	0.523641	0.518963	0.521479	0.396713	0.511891	0.511836	0.5124	0.400046	0.400046	0.51262	0.400046	0.511527	0.529161	0.526867	0.400046	0.496612	0.524929	0.473447	0.400046
Enterobacteria phage T4	1	1	0.260612	0.278085	0.270626	1	0.502091	0.408843	0.389774	0.403732	0.404238	0.502091	0.389688	0.80946	1	0.38925	0.389244	0.268659	0.39554	0.394051	0.239138	0.247418	1	0.250322	0.395135	0.403807	0.396784	0.389364	0.389509	0.389615	0.390746	0.389558	0.389931	0.768827	0.38948	0.38947	0.389401	1	1	0.38937	1	0.389466	0.394725	0.395147	1	0.330666	0.39709	0.36101	1
Enterococcus faecalis	0.325913	0.325913	0.775447	0.897711	0.868276	0.325913	0.55072	0.6919	0.421264	0.467128	0.482964	0.55072	0.424822	0.576928	0.325913	0.459451	0.458906	0.893836	0.541761	0.531467	0.819895	0.836021	0.325913	0.852241	0.512094	0.519386	0.517623	0.480067	0.42882	0.428154	0.434772	0.425805	0.428699	0.63342	0.489067	0.48775	0.478723	0.325913	0.325913	0.480682	0.325913	0.488609	0.455515	0.480669	0.325913	0.929082	0.568989	0.978774	0.325913
Enterococcus faecium	0.376412	0.376412	0.669145	0.782479	0.752091	0.376412	0.629638	0.728582	0.403345	0.453373	0.464745	0.629638	0.406397	0.711013	0.376412	0.439576	0.439197	0.778905	0.515888	0.505237	0.695485	0.713163	0.376412	0.729284	0.489724	0.495362	0.493092	0.458857	0.409894	0.409509	0.417874	0.406571	0.411299	0.76175	0.466437	0.466185	0.456869	0.376412	0.376412	0.4586	0.376412	0.466268	0.437325	0.460177	0.376412	0.921328	0.535492	0.967859	0.376412
Enterococcus gallinarum	0.282754	0.282754	0.855097	0.969471	0.94507	0.282754	0.455067	0.678988	0.463894	0.514904	0.520657	0.455067	0.466703	0.388665	0.282754	0.487695	0.489309	0.991504	0.547544	0.542501	0.942442	0.941941	0.282754	0.961809	0.531058	0.540976	0.539093	0.49853	0.469759	0.471071	0.477839	0.46752	0.471972	0.426374	0.505388	0.504709	0.500131	0.282754	0.282754	0.500421	0.282754	0.505797	0.508574	0.515933	0.282754	0.894645	0.561835	0.875738	0.282754
Escherichia coli	0.40559	0.40559	0.618631	0.559725	0.578172	0.40559	0.489992	0.48481	0.510816	0.531305	0.530201	0.489992	0.510444	0.410412	0.40559	0.509883	0.50974	0.545494	0.520511	0.51905	0.593245	0.589294	0.40559	0.574434	0.520218	0.5251	0.521062	0.509191	0.510683	0.510658	0.514659	0.510768	0.513083	0.416937	0.509136	0.509256	0.50941	0.40559	0.40559	0.509294	0.40559	0.509024	0.537288	0.520308	0.40559	0.488746	0.520244	0.489687	0.40559
Escherichia coli O6:H1 (strain CFT073 / ATCC 700928 / UPEC)	1	1	0.260612	0.278085	0.270626	1	0.502091	0.408843	0.389774	0.403732	0.404238	0.502091	0.389688	0.80946	1	0.38925	0.389244	0.268659	0.39554	0.394051	0.239138	0.247418	1	0.250322	0.395135	0.403807	0.396784	0.389364	0.389509	0.389615	0.390746	0.389558	0.389931	0.768827	0.38948	0.38947	0.389401	1	1	0.38937	1	0.389466	0.394725	0.395147	1	0.330666	0.39709	0.36101	1
Eubacterium ramulus	0.307074	0.307074	0.758293	0.89868	0.863652	0.307074	0.53042	0.768157	0.439811	0.49735	0.502992	0.53042	0.441261	0.535662	0.307074	0.463564	0.462724	0.932553	0.525991	0.521189	0.848027	0.84979	0.307074	0.8756	0.506337	0.515898	0.51469	0.475564	0.443797	0.44503	0.453424	0.441782	0.447613	0.571847	0.481123	0.481649	0.475724	0.307074	0.307074	0.475063	0.307074	0.480825	0.492376	0.490109	0.307074	0.966654	0.541263	0.932598	0.307074
Firmicutes	1	1	0.260612	0.278085	0.270626	1	0.502091	0.408843	0.389774	0.403732	0.404238	0.502091	0.389688	0.80946	1	0.38925	0.389244	0.268659	0.39554	0.394051	0.239138	0.247418	1	0.250322	0.395135	0.403807	0.396784	0.389364	0.389509	0.389615	0.390746	0.389558	0.389931	0.768827	0.38948	0.38947	0.389401	1	1	0.38937	1	0.389466	0.394725	0.395147	1	0.330666	0.39709	0.36101	1
Francisella novicida	1	1	0.260612	0.278085	0.270626	1	0.502091	0.408843	0.389774	0.403732	0.404238	0.502091	0.389688	0.80946	1	0.38925	0.389244	0.268659	0.39554	0.394051	0.239138	0.247418	1	0.250322	0.395135	0.403807	0.396784	0.389364	0.389509	0.389615	0.390746	0.389558	0.389931	0.768827	0.38948	0.38947	0.389401	1	1	0.38937	1	0.389466	0.394725	0.395147	1	0.330666	0.39709	0.36101	1
Fusarium solani	0.389301	0.389301	0.507017	0.495649	0.499752	0.389301	0.463098	0.4571	0.554325	0.51334	0.511647	0.463098	0.554176	0.369171	0.389301	0.55121	0.551274	0.494028	0.516885	0.520193	0.507522	0.505642	0.389301	0.503527	0.519515	0.510159	0.517172	0.549793	0.553686	0.553561	0.540325	0.553711	0.546264	0.375718	0.549152	0.549117	0.549697	0.389301	0.389301	0.54955	0.389301	0.549073	0.515365	0.522035	0.389301	0.451881	0.51287	0.452094	0.389301
Gardnerella vaginalis	0.778984	0.778984	0.308758	0.353406	0.334959	0.778984	0.73513	0.633277	0.360658	0.397608	0.406656	0.73513	0.361161	0.998233	0.778984	0.375058	0.37449	0.345611	0.409097	0.40494	0.279953	0.295279	0.778984	0.302495	0.400653	0.416051	0.40445	0.381741	0.362335	0.362691	0.367136	0.36207	0.364385	0.992269	0.384924	0.384446	0.380841	0.778984	0.778984	0.381888	0.778984	0.3854	0.385079	0.390612	0.778984	0.616535	0.422469	0.648554	0.778984
Geobacillus kaustophilus	0.292908	0.292908	0.715085	0.862391	0.82441	0.292908	0.46607	0.846851	0.486957	0.553319	0.54411	0.46607	0.485916	0.421012	0.292908	0.480617	0.481612	0.956575	0.501229	0.498636	0.873217	0.848343	0.292908	0.885937	0.509661	0.516318	0.505613	0.47703	0.483986	0.48626	0.499116	0.487123	0.492848	0.416334	0.476414	0.477032	0.477197	0.292908	0.292908	0.477706	0.292908	0.477052	0.57313	0.508038	0.292908	0.9526	0.488403	0.777241	0.292908
Haemophilus influenzae	0.715189	0.715189	0.348389	0.390897	0.373407	0.715189	0.753844	0.638861	0.362474	0.400578	0.410256	0.753844	0.363911	0.985601	0.715189	0.38457	0.383151	0.374734	0.425916	0.421111	0.311356	0.330067	0.715189	0.335223	0.413825	0.430216	0.418715	0.394489	0.366786	0.36573	0.371054	0.365115	0.367574	0.99228	0.39947	0.398487	0.393993	0.715189	0.715189	0.395448	0.715189	0.400336	0.383734	0.399638	0.715189	0.649363	0.442768	0.700516	0.715189
Hafnia alvei	0.404029	0.404029	0.583907	0.557975	0.570365	0.404029	0.482245	0.478977	0.510002	0.530428	0.526625	0.482245	0.510231	0.4095	0.404029	0.51065	0.510454	0.547356	0.523473	0.521799	0.57661	0.574105	0.404029	0.561695	0.522717	0.527161	0.523402	0.511081	0.510277	0.510243	0.514477	0.510302	0.512502	0.418561	0.511279	0.511333	0.511169	0.404029	0.404029	0.511231	0.404029	0.511434	0.524298	0.521443	0.404029	0.49853	0.524047	0.507584	0.404029
Hafnia paralvei	0.401731	0.401731	0.580299	0.554078	0.565577	0.401731	0.480242	0.472065	0.510961	0.530023	0.524193	0.480242	0.511316	0.404794	0.401731	0.512538	0.512377	0.545876	0.526034	0.524304	0.562746	0.56491	0.401731	0.561592	0.524801	0.525923	0.525811	0.513348	0.511509	0.511524	0.515707	0.511258	0.513651	0.41686	0.513856	0.513597	0.513256	0.401731	0.401731	0.513262	0.401731	0.51384	0.521413	0.523678	0.401731	0.493781	0.52689	0.512017	0.401731
Halomonas pacifica	1	1	0.260612	0.278085	0.270626	1	0.502091	0.408843	0.389774	0.403732	0.404238	0.502091	0.389688	0.80946	1	0.38925	0.389244	0.268659	0.39554	0.394051	0.239138	0.247418	1	0.250322	0.395135	0.403807	0.396784	0.389364	0.389509	0.389615	0.390746	0.389558	0.389931	0.768827	0.38948	0.38947	0.389401	1	1	0.38937	1	0.389466	0.394725	0.395147	1	0.330666	0.39709	0.36101	1
Helicobacter pylori	1	1	0.260612	0.278085	0.270626	1	0.502091	0.408843	0.389774	0.403732	0.404238	0.502091	0.389688	0.80946	1	0.38925	0.389244	0.268659	0.39554	0.394051	0.239138	0.247418	1	0.250322	0.395135	0.403807	0.396784	0.389364	0.389509	0.389615	0.390746	0.389558	0.389931	0.768827	0.38948	0.38947	0.389401	1	1	0.38937	1	0.389466	0.394725	0.395147	1	0.330666	0.39709	0.36101	1
Hepatitis B virus D	1	1	0.260612	0.278085	0.270626	1	0.502091	0.408843	0.389774	0.403732	0.404238	0.502091	0.389688	0.80946	1	0.38925	0.389244	0.268659	0.39554	0.394051	0.239138	0.247418	1	0.250322	0.395135	0.403807	0.396784	0.389364	0.389509	0.389615	0.390746	0.389558	0.389931	0.768827	0.38948	0.38947	0.389401	1	1	0.38937	1	0.389466	0.394725	0.395147	1	0.330666	0.39709	0.36101	1
Hepatitis B virus F	1	1	0.260612	0.278085	0.270626	1	0.502091	0.408843	0.389774	0.403732	0.404238	0.502091	0.389688	0.80946	1	0.38925	0.389244	0.268659	0.39554	0.394051	0.239138	0.247418	1	0.250322	0.395135	0.403807	0.396784	0.389364	0.389509	0.389615	0.390746	0.389558	0.389931	0.768827	0.38948	0.38947	0.389401	1	1	0.38937	1	0.389466	0.394725	0.395147	1	0.330666	0.39709	0.36101	1
Hepatitis C virus	0.999999	0.999999	0.260293	0.277903	0.27039	0.999999	0.50273	0.409628	0.389642	0.403708	0.404168	0.50273	0.389561	0.810284	0.999999	0.389067	0.389025	0.268606	0.395345	0.393862	0.238917	0.247174	0.999999	0.250125	0.394941	0.403694	0.396665	0.389149	0.389363	0.3895	0.390664	0.389444	0.38979	0.769608	0.389271	0.389296	0.389188	0.999999	0.999999	0.389169	0.999999	0.389253	0.394655	0.394992	0.999999	0.331317	0.396881	0.361387	0.999999
Human herpesvirus 1	1	1	0.260612	0.278085	0.270626	1	0.502091	0.408843	0.389774	0.403732	0.404238	0.502091	0.389688	0.80946	1	0.38925	0.389244	0.268659	0.39554	0.394051	0.239138	0.247418	1	0.250322	0.395135	0.403807	0.396784	0.389364	0.389509	0.389615	0.390746	0.389558	0.389931	0.768827	0.38948	0.38947	0.389401	1	1	0.38937	1	0.389466	0.394725	0.395147	1	0.330666	0.39709	0.36101	1
Human herpesvirus 3	1	1	0.260612	0.278085	0.270626	1	0.502091	0.408843	0.389774	0.403732	0.404238	0.502091	0.389688	0.80946	1	0.38925	0.389244	0.268659	0.39554	0.394051	0.239138	0.247418	1	0.250322	0.395135	0.403807	0.396784	0.389364	0.389509	0.389615	0.390746	0.389558	0.389931	0.768827	0.38948	0.38947	0.389401	1	1	0.38937	1	0.389466	0.394725	0.395147	1	0.330666	0.39709	0.36101	1
Human herpesvirus 4	1	1	0.260612	0.278085	0.270626	1	0.502091	0.408843	0.389774	0.403732	0.404238	0.502091	0.389688	0.80946	1	0.38925	0.389244	0.268659	0.39554	0.394051	0.239138	0.247418	1	0.250322	0.395135	0.403807	0.396784	0.389364	0.389509	0.389615	0.390746	0.389558	0.389931	0.768827	0.38948	0.38947	0.389401	1	1	0.38937	1	0.389466	0.394725	0.395147	1	0.330666	0.39709	0.36101	1
Human herpesvirus 5	1	1	0.260612	0.278085	0.270626	1	0.502091	0.408843	0.389774	0.403732	0.404238	0.502091	0.389688	0.80946	1	0.38925	0.389244	0.268659	0.39554	0.394051	0.239138	0.247418	1	0.250322	0.395135	0.403807	0.396784	0.389364	0.389509	0.389615	0.390746	0.389558	0.389931	0.768827	0.38948	0.38947	0.389401	1	1	0.38937	1	0.389466	0.394725	0.395147	1	0.330666	0.39709	0.36101	1
Human immunodeficiency virus	1	1	0.260612	0.278085	0.270626	1	0.502091	0.408843	0.389774	0.403732	0.404238	0.502091	0.389688	0.80946	1	0.38925	0.389244	0.268659	0.39554	0.394051	0.239138	0.247418	1	0.250322	0.395135	0.403807	0.396784	0.389364	0.389509	0.389615	0.390746	0.389558	0.389931	0.768827	0.38948	0.38947	0.389401	1	1	0.38937	1	0.389466	0.394725	0.395147	1	0.330666	0.39709	0.36101	1
Human immunodeficiency virus 1	0.999999	0.999999	0.260519	0.278092	0.270593	0.999999	0.502699	0.409356	0.389555	0.403592	0.40413	0.502699	0.389459	0.810344	0.999999	0.389091	0.389077	0.268656	0.395497	0.393982	0.239006	0.247314	0.999999	0.250231	0.395043	0.403711	0.396654	0.389188	0.389268	0.389402	0.39054	0.389341	0.389711	0.769763	0.389271	0.38928	0.389241	0.999999	0.999999	0.389208	0.999999	0.389319	0.394596	0.395026	0.999999	0.331287	0.39707	0.361682	0.999999
Human parainfluenza virus type 2	1	1	0.260612	0.278085	0.270626	1	0.502091	0.408843	0.389774	0.403732	0.404238	0.502091	0.389688	0.80946	1	0.38925	0.389244	0.268659	0.39554	0.394051	0.239138	0.247418	1	0.250322	0.395135	0.403807	0.396784	0.389364	0.389509	0.389615	0.390746	0.389558	0.389931	0.768827	0.38948	0.38947	0.389401	1	1	0.38937	1	0.389466	0.394725	0.395147	1	0.330666	0.39709	0.36101	1
Human respiratory syncytial virus B	1	1	0.260612	0.278085	0.270626	1	0.502091	0.408843	0.389774	0.403732	0.404238	0.502091	0.389688	0.80946	1	0.38925	0.389244	0.268659	0.39554	0.394051	0.239138	0.247418	1	0.250322	0.395135	0.403807	0.396784	0.389364	0.389509	0.389615	0.390746	0.389558	0.389931	0.768827	0.38948	0.38947	0.389401	1	1	0.38937	1	0.389466	0.394725	0.395147	1	0.330666	0.39709	0.36101	1
Influenza A virus	1	1	0.260612	0.278085	0.270626	1	0.502091	0.408843	0.389774	0.403732	0.404238	0.502091	0.389688	0.80946	1	0.38925	0.389244	0.268659	0.39554	0.394051	0.239138	0.247418	1	0.250322	0.395135	0.403807	0.396784	0.389364	0.389509	0.389615	0.390746	0.389558	0.389931	0.768827	0.38948	0.38947	0.389401	1	1	0.38937	1	0.389466	0.394725	0.395147	1	0.330666	0.39709	0.36101	1
Influenza B virus	1	1	0.260612	0.278085	0.270626	1	0.502091	0.408843	0.389774	0.403732	0.404238	0.502091	0.389688	0.80946	1	0.38925	0.389244	0.268659	0.39554	0.394051	0.239138	0.247418	1	0.250322	0.395135	0.403807	0.396784	0.389364	0.389509	0.389615	0.390746	0.389558	0.389931	0.768827	0.38948	0.38947	0.389401	1	1	0.38937	1	0.389466	0.394725	0.395147	1	0.330666	0.39709	0.36101	1
Klebsiella planticola	1	1	0.260612	0.278085	0.270626	1	0.502091	0.408843	0.389774	0.403732	0.404238	0.502091	0.389688	0.80946	1	0.38925	0.389244	0.268659	0.39554	0.394051	0.239138	0.247418	1	0.250322	0.395135	0.403807	0.396784	0.389364	0.389509	0.389615	0.390746	0.389558	0.389931	0.768827	0.38948	0.38947	0.389401	1	1	0.38937	1	0.389466	0.394725	0.395147	1	0.330666	0.39709	0.36101	1
Klebsiella pneumoniae	0.393247	0.393247	0.520381	0.507582	0.512972	0.393247	0.467466	0.496443	0.534907	0.524357	0.522336	0.467466	0.534319	0.380218	0.393247	0.527229	0.52738	0.514696	0.522907	0.526429	0.53059	0.525646	0.393247	0.523272	0.527695	0.518573	0.524224	0.523471	0.533633	0.533876	0.539457	0.533993	0.537077	0.379042	0.522062	0.522121	0.52366	0.393247	0.393247	0.52356	0.393247	0.521951	0.528509	0.532446	0.393247	0.479592	0.518154	0.449161	0.393247
Klebsiella variicola	0.394156	0.394156	0.524181	0.510125	0.513306	0.394156	0.467965	0.501251	0.532417	0.526105	0.523258	0.467965	0.532066	0.381584	0.394156	0.524613	0.524787	0.518208	0.524434	0.527689	0.533789	0.529799	0.394156	0.52676	0.528913	0.519401	0.525505	0.520587	0.53103	0.531012	0.537201	0.531659	0.534379	0.379245	0.519328	0.51921	0.520758	0.394156	0.394156	0.520651	0.394156	0.51903	0.529819	0.534105	0.394156	0.483757	0.519195	0.451534	0.394156
Kocuria rhizophila	0.479	0.479	0.316865	0.414916	0.379085	0.479	0.669523	0.973979	0.487956	0.547528	0.52731	0.669523	0.481333	0.742681	0.479	0.431465	0.434161	0.549222	0.391271	0.392602	0.455446	0.415722	0.479	0.455278	0.424786	0.44937	0.425741	0.404176	0.479179	0.477127	0.491778	0.481353	0.489051	0.679785	0.394557	0.395372	0.408181	0.479	0.479	0.404822	0.479	0.393991	0.575333	0.465761	0.479	0.83369	0.356323	0.543206	0.479
Lactobacillus fermenti	0.631687	0.631687	0.314948	0.370034	0.347025	0.631687	0.773982	0.771871	0.400126	0.445102	0.446526	0.773982	0.399734	0.952566	0.631687	0.394729	0.394892	0.402789	0.410805	0.408178	0.328611	0.328553	0.631687	0.344167	0.411575	0.432766	0.41574	0.393269	0.398669	0.399204	0.407716	0.400678	0.40381	0.936329	0.391825	0.392062	0.393131	0.631687	0.631687	0.392517	0.631687	0.392832	0.441799	0.41687	0.631687	0.720338	0.409567	0.657088	0.631687
Listeria ivanovii	0.378843	0.378843	0.66994	0.780209	0.750739	0.378843	0.630643	0.71565	0.403426	0.446815	0.461913	0.630643	0.40514	0.713088	0.378843	0.439813	0.4399	0.771618	0.51736	0.510306	0.689958	0.709597	0.378843	0.724172	0.491113	0.496273	0.494916	0.459901	0.409264	0.408989	0.41542	0.40637	0.409343	0.766412	0.467995	0.466514	0.459073	0.378843	0.378843	0.459726	0.378843	0.468612	0.435492	0.46101	0.378843	0.912817	0.541232	0.970816	0.378843
Listeria monocytogenes	0.399576	0.399576	0.628349	0.731758	0.702809	0.399576	0.654136	0.728391	0.398902	0.4489	0.460014	0.654136	0.402648	0.755163	0.399576	0.43379	0.432828	0.72529	0.504832	0.497165	0.643105	0.661999	0.399576	0.6764	0.479094	0.489555	0.486819	0.451771	0.406338	0.404832	0.412221	0.403634	0.405128	0.803635	0.459106	0.458067	0.450931	0.399576	0.399576	0.451661	0.399576	0.458848	0.431646	0.454636	0.399576	0.901274	0.52836	0.95156	0.399576
Listeria monocytogenes serotype 4a	1	1	0.260612	0.278085	0.270626	1	0.502091	0.408843	0.389774	0.403732	0.404238	0.502091	0.389688	0.80946	1	0.38925	0.389244	0.268659	0.39554	0.394051	0.239138	0.247418	1	0.250322	0.395135	0.403807	0.396784	0.389364	0.389509	0.389615	0.390746	0.389558	0.389931	0.768827	0.38948	0.38947	0.389401	1	1	0.38937	1	0.389466	0.394725	0.395147	1	0.330666	0.39709	0.36101	1
Lysinibacillus sphaericus	0.386211	0.386211	0.810896	0.667234	0.712486	0.386211	0.547441	0.303313	0.498203	0.544323	0.56318	0.547441	0.499378	0.391993	0.386211	0.511699	0.511491	0.565261	0.532928	0.532762	0.700553	0.723693	0.386211	0.679318	0.528541	0.527571	0.529214	0.517946	0.501824	0.501316	0.50582	0.501261	0.504207	0.437907	0.520707	0.520688	0.518432	0.386211	0.386211	0.518294	0.386211	0.52079	0.642738	0.523873	0.386211	0.389744	0.524279	0.558318	0.386211
Marinobacter hydrocarbonoclasticus	0.285071	0.285071	0.716073	0.83091	0.80213	0.285071	0.422461	0.828941	0.520738	0.596125	0.572455	0.422461	0.521712	0.325242	0.285071	0.497342	0.497857	0.939911	0.49719	0.494549	0.886949	0.850147	0.285071	0.885031	0.51311	0.520917	0.505162	0.48681	0.517235	0.517006	0.530576	0.51796	0.525186	0.301261	0.481377	0.48175	0.486306	0.285071	0.285071	0.485686	0.285071	0.481264	0.621448	0.5294	0.285071	0.877946	0.467403	0.652509	0.285071
Micrococcus luteus	0.523955	0.523955	0.27996	0.360237	0.3286	0.523955	0.698309	0.944076	0.479489	0.535192	0.515783	0.698309	0.472985	0.790378	0.523955	0.424117	0.424875	0.482868	0.382952	0.38415	0.397135	0.360859	0.523955	0.395875	0.416493	0.441599	0.417791	0.397345	0.472299	0.470719	0.481882	0.473751	0.480103	0.726437	0.386187	0.387775	0.400683	0.523955	0.523955	0.397847	0.523955	0.386174	0.561329	0.456939	0.523955	0.786245	0.352861	0.516331	0.523955
Morganella morganii	0.285739	0.285739	0.747061	0.884301	0.8501	0.285739	0.454024	0.814824	0.490756	0.559879	0.554873	0.454024	0.490212	0.382323	0.285739	0.487308	0.487892	0.971277	0.509187	0.50885	0.900108	0.876019	0.285739	0.9107	0.515017	0.525658	0.515913	0.486389	0.491217	0.491578	0.503211	0.492208	0.498489	0.380369	0.48388	0.486696	0.485672	0.285739	0.285739	0.485547	0.285739	0.484698	0.57548	0.518026	0.285739	0.930028	0.500114	0.766918	0.285739
Mycobacterium avium	0.342964	0.342964	0.414487	0.435343	0.424851	0.342964	0.41421	0.72691	0.550616	0.550434	0.631493	0.41421	0.54876	0.327533	0.342964	0.521809	0.521887	0.553932	0.526338	0.518443	0.536333	0.485574	0.342964	0.509799	0.530963	0.574358	0.537556	0.507452	0.545956	0.545724	0.555903	0.547071	0.552764	0.274665	0.501536	0.502494	0.508165	0.342964	0.342964	0.506795	0.342964	0.501471	0.814068	0.545615	0.342964	0.594413	0.535819	0.342501	0.342964
Mycobacterium leprae	0.347557	0.347557	0.54133	0.696699	0.65112	0.347557	0.560817	0.965941	0.483449	0.555434	0.536574	0.560817	0.480606	0.575956	0.347557	0.454764	0.455627	0.824693	0.452506	0.452188	0.714112	0.680284	0.347557	0.725729	0.469381	0.484668	0.467294	0.442595	0.480357	0.477202	0.491728	0.480129	0.485938	0.545562	0.436812	0.438671	0.443348	0.347557	0.347557	0.442878	0.347557	0.436966	0.577472	0.488363	0.347557	0.975929	0.428031	0.723876	0.347557
Mycobacterium smegmatis	0.389719	0.389719	0.489869	0.475119	0.479582	0.389719	0.460493	0.497818	0.568717	0.522515	0.51795	0.460493	0.566678	0.363435	0.389719	0.547732	0.548062	0.48933	0.507501	0.510445	0.503276	0.49465	0.389719	0.496897	0.516023	0.509112	0.512614	0.537383	0.564658	0.564404	0.555929	0.565735	0.56313	0.353332	0.533612	0.533846	0.537801	0.389719	0.389719	0.537507	0.389719	0.533362	0.527339	0.524955	0.389719	0.455152	0.500646	0.410229	0.389719
Mycobacterium tuberculosis	1	1	0.260612	0.278085	0.270626	1	0.502091	0.408843	0.389774	0.403732	0.404238	0.502091	0.389688	0.80946	1	0.38925	0.389244	0.268659	0.39554	0.394051	0.239138	0.247418	1	0.250322	0.395135	0.403807	0.396784	0.389364	0.389509	0.389615	0.390746	0.389558	0.389931	0.768827	0.38948	0.38947	0.389401	1	1	0.38937	1	0.389466	0.394725	0.395147	1	0.330666	0.39709	0.36101	1
Neisseria gonorrhoeae	0.614416	0.614416	0.315887	0.372293	0.348772	0.614416	0.776503	0.788442	0.406711	0.45219	0.451426	0.776503	0.404438	0.942485	0.614416	0.398156	0.397433	0.411004	0.410867	0.407099	0.336076	0.333685	0.614416	0.350463	0.414238	0.434763	0.417684	0.394405	0.403692	0.404459	0.412658	0.405939	0.408459	0.924194	0.391995	0.393194	0.394929	0.614416	0.614416	0.394687	0.614416	0.39258	0.450358	0.419767	0.614416	0.731325	0.407958	0.65412	0.614416
Obesumbacterium proteus	0.398994	0.398994	0.555067	0.538006	0.546167	0.398994	0.475618	0.482522	0.514865	0.526052	0.524489	0.475618	0.514946	0.39744	0.398994	0.515701	0.51561	0.532079	0.529385	0.527817	0.554698	0.550413	0.398994	0.557565	0.528349	0.525385	0.529625	0.516122	0.515039	0.515195	0.519224	0.515053	0.517264	0.406138	0.516413	0.516498	0.516165	0.398994	0.398994	0.515955	0.398994	0.516402	0.526406	0.527194	0.398994	0.496315	0.531881	0.494581	0.398994
Pantoea agglomerans	0.397777	0.397777	0.539124	0.52098	0.525111	0.397777	0.471052	0.511169	0.522725	0.527438	0.525504	0.471052	0.522248	0.391766	0.397777	0.517694	0.517721	0.532146	0.526768	0.525013	0.5466	0.534111	0.397777	0.54008	0.52809	0.524087	0.529614	0.515273	0.521616	0.521693	0.527066	0.522187	0.524371	0.389776	0.514243	0.514348	0.515209	0.397777	0.397777	0.515115	0.397777	0.51408	0.529625	0.530029	0.397777	0.496066	0.526549	0.459258	0.397777
Pichia anomala	1	1	0.260612	0.278085	0.270626	1	0.502091	0.408843	0.389774	0.403732	0.404238	0.502091	0.389688	0.80946	1	0.38925	0.389244	0.268659	0.39554	0.394051	0.239138	0.247418	1	0.250322	0.395135	0.403807	0.396784	0.389364	0.389509	0.389615	0.390746	0.389558	0.389931	0.768827	0.38948	0.38947	0.389401	1	1	0.38937	1	0.389466	0.394725	0.395147	1	0.330666	0.39709	0.36101	1
Plasmodium falciparum	0.38984	0.38984	0.544167	0.53163	0.5361	0.38984	0.468245	0.396374	0.525911	0.501309	0.503792	0.468245	0.528604	0.382281	0.38984	0.550967	0.550363	0.507455	0.534202	0.537781	0.519123	0.525564	0.38984	0.521785	0.527601	0.514099	0.526168	0.563036	0.530803	0.530947	0.518061	0.529232	0.523062	0.411977	0.567718	0.567522	0.562647	0.38984	0.38984	0.563073	0.38984	0.568138	0.498265	0.519615	0.38984	0.450289	0.53527	0.520127	0.38984
Porphyromonas gingivalis	0.55166	0.55166	0.37982	0.436831	0.414193	0.55166	0.776297	0.782214	0.404426	0.451457	0.452943	0.776297	0.405303	0.918858	0.55166	0.406149	0.406164	0.462452	0.430899	0.426419	0.390604	0.393355	0.55166	0.407699	0.429283	0.44944	0.432273	0.407842	0.405515	0.405766	0.41284	0.404568	0.409444	0.91713	0.408612	0.40822	0.407679	0.55166	0.55166	0.408143	0.55166	0.407937	0.447044	0.42887	0.55166	0.769578	0.43321	0.723645	0.55166
Propionibacterium acnes	1	1	0.260612	0.278085	0.270626	1	0.502091	0.408843	0.389774	0.403732	0.404238	0.502091	0.389688	0.80946	1	0.38925	0.389244	0.268659	0.39554	0.394051	0.239138	0.247418	1	0.250322	0.395135	0.403807	0.396784	0.389364	0.389509	0.389615	0.390746	0.389558	0.389931	0.768827	0.38948	0.38947	0.389401	1	1	0.38937	1	0.389466	0.394725	0.395147	1	0.330666	0.39709	0.36101	1
Proteus mirabilis	0.273597	0.273597	0.958485	0.998721	0.997954	0.273597	0.437856	0.515499	0.471002	0.514174	0.522377	0.437856	0.474093	0.327717	0.273597	0.501759	0.500945	0.959715	0.566465	0.555456	0.973729	0.987812	0.273597	0.985639	0.547819	0.571473	0.551323	0.51818	0.477131	0.476837	0.484051	0.474528	0.480079	0.3886	0.523357	0.523085	0.516569	0.273597	0.273597	0.516894	0.273597	0.524339	0.488128	0.527078	0.273597	0.767459	0.595804	0.85961	0.273597
Proteus vulgaris	0.284229	0.284229	0.926478	0.997358	0.987194	0.284229	0.446299	0.556584	0.461191	0.501713	0.509335	0.446299	0.464005	0.360059	0.284229	0.496964	0.495293	0.972101	0.563203	0.558239	0.960113	0.973163	0.284229	0.978037	0.538316	0.561772	0.55424	0.514886	0.468533	0.469002	0.47565	0.465298	0.472081	0.418698	0.520091	0.520163	0.512898	0.284229	0.284229	0.514112	0.284229	0.520823	0.486864	0.519802	0.284229	0.812715	0.595732	0.887255	0.284229
Providencia stuartii	0.254945	0.254945	0.991764	0.908981	0.941871	0.254945	0.482433	0.39784	0.492412	0.530647	0.577551	0.482433	0.494871	0.276964	0.254945	0.516825	0.516572	0.830402	0.564539	0.558084	0.935921	0.948967	0.254945	0.923785	0.55371	0.613246	0.570764	0.527296	0.497057	0.496935	0.508211	0.495153	0.501333	0.33738	0.530767	0.53221	0.527935	0.254945	0.254945	0.527231	0.254945	0.533201	0.534386	0.547195	0.254945	0.588401	0.589387	0.720112	0.254945
Pseudoalteromonas sp.	1	1	0.260612	0.278085	0.270626	1	0.502091	0.408843	0.389774	0.403732	0.404238	0.502091	0.389688	0.80946	1	0.38925	0.389244	0.268659	0.39554	0.394051	0.239138	0.247418	1	0.250322	0.395135	0.403807	0.396784	0.389364	0.389509	0.389615	0.390746	0.389558	0.389931	0.768827	0.38948	0.38947	0.389401	1	1	0.38937	1	0.389466	0.394725	0.395147	1	0.330666	0.39709	0.36101	1
Pseudomonas aeruginosa	0.39089	0.39089	0.498847	0.4844	0.489141	0.39089	0.462378	0.508774	0.555989	0.525832	0.521577	0.462378	0.55392	0.367849	0.39089	0.536575	0.537123	0.500053	0.511799	0.515215	0.515179	0.505385	0.39089	0.505061	0.52012	0.513287	0.516484	0.527677	0.552159	0.551913	0.559714	0.553571	0.556711	0.356783	0.523934	0.524096	0.527623	0.39089	0.39089	0.527468	0.39089	0.523952	0.531755	0.52934	0.39089	0.466319	0.504721	0.416314	0.39089
Pseudomonas chlororaphis	0.389471	0.389471	0.496036	0.48234	0.48506	0.389471	0.461212	0.486011	0.564771	0.519428	0.515604	0.461212	0.56361	0.364278	0.389471	0.549378	0.549931	0.489793	0.510257	0.51362	0.503984	0.497564	0.389471	0.497008	0.516961	0.509094	0.513666	0.542058	0.561872	0.562156	0.550589	0.562874	0.557046	0.361026	0.539206	0.539478	0.542166	0.389471	0.389471	0.542039	0.389471	0.539168	0.523843	0.523992	0.389471	0.45396	0.504244	0.423476	0.389471
Pseudomonas fluorescens	0.3896	0.3896	0.502061	0.486959	0.490746	0.3896	0.461948	0.48152	0.558605	0.519156	0.516237	0.461948	0.557437	0.366139	0.3896	0.545216	0.545542	0.497014	0.513064	0.516407	0.508317	0.5019	0.3896	0.503934	0.519019	0.510371	0.515876	0.539055	0.556077	0.555612	0.550547	0.556753	0.557485	0.363002	0.536674	0.536902	0.539386	0.3896	0.3896	0.539115	0.3896	0.536733	0.522933	0.525038	0.3896	0.459155	0.507377	0.43064	0.3896
Pseudomonas japonica	0.390072	0.390072	0.497043	0.483249	0.488123	0.390072	0.461984	0.496248	0.559722	0.522307	0.518495	0.461984	0.557745	0.363894	0.390072	0.542676	0.543191	0.495865	0.511086	0.514769	0.507775	0.5006	0.390072	0.501759	0.51871	0.511373	0.515377	0.534763	0.556604	0.556468	0.555766	0.557382	0.560839	0.355899	0.531768	0.531988	0.53493	0.390072	0.390072	0.534699	0.390072	0.531441	0.526688	0.526379	0.390072	0.46063	0.504639	0.420364	0.390072
Pseudomonas libaniensis	0.390884	0.390884	0.50746	0.496591	0.497936	0.390884	0.46395	0.491256	0.547687	0.522899	0.519414	0.46395	0.546407	0.37177	0.390884	0.535799	0.53605	0.504752	0.516658	0.520049	0.518254	0.512961	0.390884	0.510428	0.522629	0.514047	0.519218	0.530156	0.545311	0.545397	0.55168	0.545919	0.549139	0.368837	0.527909	0.52822	0.530124	0.390884	0.390884	0.529845	0.390884	0.527849	0.527368	0.52891	0.390884	0.466332	0.511011	0.437328	0.390884
Pseudomonas putida	0.391027	0.391027	0.508571	0.4932	0.498067	0.391027	0.464121	0.494846	0.548757	0.523294	0.520216	0.464121	0.547282	0.371732	0.391027	0.535392	0.535595	0.50206	0.515926	0.519466	0.518162	0.51122	0.391027	0.511749	0.522329	0.5144	0.519248	0.529042	0.54618	0.545909	0.553121	0.546715	0.550218	0.366644	0.52677	0.526649	0.529179	0.391027	0.391027	0.528943	0.391027	0.526313	0.528005	0.529287	0.391027	0.467583	0.510192	0.433005	0.391027
Raoultella ornithinolytica	0.394955	0.394955	0.532986	0.515646	0.517866	0.394955	0.470132	0.501099	0.52867	0.525405	0.522999	0.470132	0.528147	0.384489	0.394955	0.522251	0.522562	0.524098	0.526396	0.529315	0.54004	0.535393	0.394955	0.529467	0.530696	0.520868	0.527246	0.519403	0.527459	0.52716	0.532769	0.527975	0.53059	0.384086	0.51831	0.51831	0.519541	0.394955	0.394955	0.519407	0.394955	0.518282	0.528119	0.534842	0.394955	0.48018	0.522164	0.459229	0.394955
Salmonella enterica	0.388544	0.388544	0.535486	0.520882	0.527049	0.388544	0.468347	0.477082	0.51766	0.523914	0.522074	0.468347	0.51761	0.379032	0.388544	0.515534	0.515771	0.522237	0.526747	0.524705	0.537059	0.535178	0.388544	0.530627	0.526861	0.52108	0.528002	0.514604	0.517229	0.517147	0.52204	0.51745	0.51978	0.384323	0.514163	0.514498	0.514754	0.388544	0.388544	0.514674	0.388544	0.514292	0.526847	0.527355	0.388544	0.477891	0.525684	0.474373	0.388544
Salmonella Typhi	0.388544	0.388544	0.535486	0.520882	0.527049	0.388544	0.468347	0.477082	0.51766	0.523914	0.522074	0.468347	0.51761	0.379032	0.388544	0.515534	0.515771	0.522237	0.526747	0.524705	0.537059	0.535178	0.388544	0.530627	0.526861	0.52108	0.528002	0.514604	0.517229	0.517147	0.52204	0.51745	0.51978	0.384323	0.514163	0.514498	0.514754	0.388544	0.388544	0.514674	0.388544	0.514292	0.526847	0.527355	0.388544	0.477891	0.525684	0.474373	0.388544
Schistosoma	1	1	0.260612	0.278085	0.270626	1	0.502091	0.408843	0.389774	0.403732	0.404238	0.502091	0.389688	0.80946	1	0.38925	0.389244	0.268659	0.39554	0.394051	0.239138	0.247418	1	0.250322	0.395135	0.403807	0.396784	0.389364	0.389509	0.389615	0.390746	0.389558	0.389931	0.768827	0.38948	0.38947	0.389401	1	1	0.38937	1	0.389466	0.394725	0.395147	1	0.330666	0.39709	0.36101	1
Serratia liquefaciens	0.395837	0.395837	0.534104	0.520034	0.524048	0.395837	0.471216	0.499043	0.526169	0.526042	0.523951	0.471216	0.525587	0.387609	0.395837	0.520259	0.520547	0.52421	0.528339	0.528013	0.540656	0.535573	0.395837	0.537572	0.531474	0.522177	0.528826	0.51749	0.524874	0.524914	0.530348	0.525301	0.527933	0.386487	0.516714	0.516735	0.517586	0.395837	0.395837	0.517763	0.395837	0.516746	0.529259	0.533299	0.395837	0.486953	0.523921	0.464067	0.395837
Serratia marcescens	0.397789	0.397789	0.533684	0.509992	0.517664	0.397789	0.472585	0.524882	0.527646	0.530233	0.527207	0.472585	0.526607	0.386861	0.397789	0.517643	0.517624	0.533181	0.523362	0.521542	0.547398	0.535104	0.397789	0.531998	0.526539	0.523344	0.526929	0.513056	0.52568	0.525432	0.531234	0.526381	0.528534	0.38033	0.511247	0.511194	0.513051	0.397789	0.397789	0.512937	0.397789	0.510911	0.53328	0.530578	0.397789	0.495527	0.521965	0.447383	0.397789
Shewanella oneidensis	0.397039	0.397039	0.553491	0.544198	0.548142	0.397039	0.473708	0.465044	0.513401	0.523087	0.522027	0.473708	0.513818	0.396399	0.397039	0.517457	0.517448	0.533497	0.534296	0.53252	0.550251	0.550092	0.397039	0.550431	0.531882	0.524691	0.533235	0.519513	0.514369	0.514256	0.518732	0.514118	0.516609	0.409769	0.520459	0.520381	0.519569	0.397039	0.397039	0.519473	0.397039	0.52063	0.523628	0.529004	0.397039	0.487802	0.534734	0.506694	0.397039
Shigella flexneri	0.40185	0.40185	0.571888	0.543934	0.552639	0.40185	0.479035	0.487267	0.513588	0.530287	0.524642	0.479035	0.513254	0.404111	0.40185	0.512524	0.512932	0.543747	0.524273	0.52245	0.563742	0.556822	0.40185	0.553034	0.524164	0.525987	0.525035	0.512213	0.513509	0.513429	0.51785	0.513451	0.516002	0.410331	0.512292	0.512251	0.512361	0.40185	0.40185	0.512459	0.40185	0.512289	0.520319	0.523946	0.40185	0.499178	0.525259	0.498693	0.40185
Sphingomonas sp. Ibu-2	1	1	0.260612	0.278085	0.270626	1	0.502091	0.408843	0.389774	0.403732	0.404238	0.502091	0.389688	0.80946	1	0.38925	0.389244	0.268659	0.39554	0.394051	0.239138	0.247418	1	0.250322	0.395135	0.403807	0.396784	0.389364	0.389509	0.389615	0.390746	0.389558	0.389931	0.768827	0.38948	0.38947	0.389401	1	1	0.38937	1	0.389466	0.394725	0.395147	1	0.330666	0.39709	0.36101	1
Staphylococcus aureus	0.439763	0.439763	0.603216	0.677902	0.656512	0.439763	0.681169	0.656684	0.38704	0.425362	0.444493	0.681169	0.391948	0.798593	0.439763	0.430807	0.430608	0.643095	0.507089	0.501389	0.576526	0.604525	0.439763	0.609982	0.479105	0.485056	0.486506	0.454202	0.39318	0.394838	0.399639	0.391345	0.393483	0.856052	0.462838	0.461207	0.452239	0.439763	0.439763	0.454353	0.439763	0.463202	0.405102	0.447811	0.439763	0.829674	0.53503	0.937882	0.439763
Staphylococcus capitis	0.504815	0.504815	0.516704	0.565293	0.548862	0.504815	0.726789	0.646599	0.382849	0.418613	0.435684	0.726789	0.386735	0.872374	0.504815	0.4204	0.418525	0.528503	0.48356	0.47766	0.471444	0.498295	0.504815	0.500139	0.462103	0.471735	0.464955	0.439801	0.389344	0.388543	0.392046	0.38571	0.389091	0.918113	0.447351	0.44601	0.43782	0.504815	0.504815	0.44014	0.504815	0.447719	0.399768	0.435378	0.504815	0.762676	0.509609	0.86525	0.504815
Staphylococcus caprae	0.480267	0.480267	0.544375	0.60403	0.58525	0.480267	0.709323	0.655581	0.384349	0.421586	0.437603	0.709323	0.388292	0.847465	0.480267	0.423498	0.422046	0.569371	0.492596	0.484331	0.507177	0.534198	0.480267	0.538009	0.466271	0.47724	0.471962	0.443562	0.391289	0.3921	0.397827	0.388538	0.391813	0.897069	0.451448	0.450798	0.441955	0.480267	0.480267	0.443752	0.480267	0.451576	0.404598	0.439161	0.480267	0.791152	0.514478	0.893168	0.480267
Staphylococcus chromogenes	0.546534	0.546534	0.454026	0.497238	0.48079	0.546534	0.764927	0.674399	0.382807	0.422912	0.43345	0.764927	0.386353	0.913337	0.546534	0.412165	0.410905	0.475059	0.462713	0.457334	0.416996	0.43768	0.546534	0.441465	0.446101	0.458308	0.45188	0.426375	0.387815	0.388762	0.39253	0.385869	0.388614	0.942751	0.432108	0.431448	0.424864	0.546534	0.546534	0.425776	0.546534	0.432667	0.404241	0.42768	0.546534	0.739922	0.481557	0.804409	0.546534
Staphylococcus cohnii	0.430948	0.430948	0.620772	0.698099	0.676518	0.430948	0.672384	0.652602	0.386762	0.427385	0.446213	0.672384	0.392824	0.784575	0.430948	0.432985	0.431821	0.661939	0.514132	0.504837	0.595535	0.624081	0.430948	0.629504	0.483425	0.491386	0.487935	0.456825	0.396985	0.396018	0.399593	0.393211	0.394594	0.844371	0.465618	0.465479	0.45475	0.430948	0.430948	0.4562	0.430948	0.465403	0.406853	0.450286	0.430948	0.836195	0.543635	0.948513	0.430948
Staphylococcus epidermidis	0.488472	0.488472	0.501875	0.507328	0.503461	0.488472	0.463023	0.496915	0.457592	0.480321	0.481733	0.463023	0.458772	0.6302	0.488472	0.46989	0.469488	0.461084	0.484976	0.484002	0.441453	0.466516	0.488472	0.461041	0.481411	0.486296	0.482975	0.476171	0.459574	0.459504	0.462059	0.459392	0.460251	0.672592	0.478029	0.477828	0.47538	0.488472	0.488472	0.475786	0.488472	0.478209	0.475303	0.476295	0.488472	0.585321	0.486339	0.704527	0.488472
Staphylococcus epidermis	0.488472	0.488472	0.501875	0.507328	0.503461	0.488472	0.463023	0.496915	0.457592	0.480321	0.481733	0.463023	0.458772	0.6302	0.488472	0.46989	0.469488	0.461084	0.484976	0.484002	0.441453	0.466516	0.488472	0.461041	0.481411	0.486296	0.482975	0.476171	0.459574	0.459504	0.462059	0.459392	0.460251	0.672592	0.478029	0.477828	0.47538	0.488472	0.488472	0.475786	0.488472	0.478209	0.475303	0.476295	0.488472	0.585321	0.486339	0.704527	0.488472
Staphylococcus equorum	0.431423	0.431423	0.616983	0.694923	0.673059	0.431423	0.671377	0.657903	0.388153	0.426805	0.445954	0.671377	0.393832	0.786639	0.431423	0.432526	0.431777	0.660477	0.51008	0.50278	0.593278	0.621357	0.431423	0.62709	0.480301	0.48808	0.486555	0.45583	0.396284	0.396823	0.400793	0.393682	0.396122	0.845223	0.465011	0.463096	0.454029	0.431423	0.431423	0.455028	0.431423	0.464288	0.408328	0.447589	0.431423	0.838145	0.538741	0.946278	0.431423
Staphylococcus haemolyticus	0.459205	0.459205	0.577861	0.64375	0.624117	0.459205	0.693732	0.652634	0.384955	0.424003	0.440862	0.693732	0.389745	0.822772	0.459205	0.427841	0.426315	0.607104	0.499588	0.49159	0.543928	0.572104	0.459205	0.576182	0.472601	0.481608	0.47919	0.449065	0.392328	0.393237	0.397941	0.389751	0.392454	0.877329	0.457758	0.45607	0.447158	0.459205	0.459205	0.449309	0.459205	0.457945	0.404087	0.442412	0.459205	0.809282	0.526433	0.918183	0.459205
Staphylococcus saprophyticus	0.524274	0.524274	0.494388	0.536967	0.521698	0.524274	0.742599	0.646406	0.380373	0.417575	0.432731	0.742599	0.384735	0.891069	0.524274	0.41647	0.41596	0.501608	0.478178	0.471562	0.44702	0.472704	0.524274	0.474007	0.456059	0.469239	0.460781	0.434968	0.387352	0.387783	0.391153	0.384337	0.387289	0.932037	0.443432	0.44201	0.433356	0.524274	0.524274	0.435216	0.524274	0.442965	0.398206	0.431424	0.524274	0.744823	0.501749	0.841173	0.524274
Stenotrophomonas maltophilia	0.400639	0.400639	0.521852	0.497656	0.498878	0.400639	0.474295	0.579743	0.530269	0.535589	0.521091	0.474295	0.52885	0.38778	0.400639	0.513899	0.514381	0.536155	0.514974	0.513013	0.560852	0.551544	0.400639	0.533495	0.52068	0.524151	0.520934	0.506097	0.52701	0.527225	0.532727	0.527762	0.529768	0.365699	0.503255	0.503422	0.50611	0.400639	0.400639	0.506185	0.400639	0.502911	0.503685	0.526677	0.400639	0.509163	0.515827	0.406249	0.400639
Streptococcus epidermidis	1	1	0.260612	0.278085	0.270626	1	0.502091	0.408843	0.389774	0.403732	0.404238	0.502091	0.389688	0.80946	1	0.38925	0.389244	0.268659	0.39554	0.394051	0.239138	0.247418	1	0.250322	0.395135	0.403807	0.396784	0.389364	0.389509	0.389615	0.390746	0.389558	0.389931	0.768827	0.38948	0.38947	0.389401	1	1	0.38937	1	0.389466	0.394725	0.395147	1	0.330666	0.39709	0.36101	1
Streptococcus gordonii	0.591808	0.591808	0.397674	0.443898	0.425392	0.591808	0.772094	0.698886	0.384299	0.423006	0.431461	0.772094	0.385823	0.941979	0.591808	0.403352	0.402877	0.437115	0.44381	0.438936	0.373088	0.388109	0.591808	0.395227	0.431677	0.447777	0.435815	0.412081	0.386232	0.386896	0.391636	0.385704	0.388804	0.956295	0.415408	0.416608	0.411022	0.591808	0.591808	0.412688	0.591808	0.416811	0.411088	0.421582	0.591808	0.724301	0.457527	0.753199	0.591808
Streptococcus mitis	0.606323	0.606323	0.390517	0.435153	0.417053	0.606323	0.772892	0.690288	0.380755	0.419307	0.430853	0.772892	0.382869	0.948558	0.606323	0.400975	0.400556	0.42653	0.44215	0.437006	0.363139	0.378789	0.606323	0.385396	0.430919	0.446665	0.433236	0.410621	0.384719	0.384562	0.389278	0.384041	0.385376	0.962251	0.414182	0.41441	0.410144	0.606323	0.606323	0.410958	0.606323	0.415611	0.407411	0.417364	0.606323	0.713496	0.456652	0.746347	0.606323
Streptococcus mutans	0.640676	0.640676	0.388381	0.430574	0.413512	0.640676	0.76565	0.655465	0.371134	0.407681	0.419207	0.76565	0.374283	0.960542	0.640676	0.396961	0.396101	0.41145	0.443382	0.439525	0.34989	0.369649	0.640676	0.374001	0.428492	0.443186	0.432414	0.408942	0.375439	0.375676	0.37991	0.374724	0.376197	0.977324	0.413359	0.412546	0.408566	0.640676	0.640676	0.409162	0.640676	0.414654	0.391534	0.41071	0.640676	0.687988	0.460761	0.745739	0.640676
Streptococcus oralis	0.672071	0.672071	0.35256	0.39755	0.378965	0.672071	0.765478	0.676347	0.373166	0.41203	0.420352	0.765478	0.374397	0.974838	0.672071	0.389452	0.389979	0.391214	0.427898	0.423445	0.32582	0.340747	0.672071	0.347936	0.41731	0.43471	0.421309	0.398606	0.375875	0.376447	0.380874	0.37552	0.377923	0.979793	0.401683	0.401129	0.397472	0.672071	0.672071	0.399008	0.672071	0.401124	0.398909	0.406877	0.672071	0.67967	0.441414	0.707487	0.672071
Streptococcus parasanguinis	0.60644	0.60644	0.380119	0.427295	0.408156	0.60644	0.77625	0.706396	0.382969	0.425484	0.431409	0.77625	0.386436	0.949406	0.60644	0.400382	0.400257	0.425803	0.437701	0.4333	0.360029	0.37314	0.60644	0.38131	0.428472	0.444522	0.432524	0.408212	0.386326	0.387386	0.391656	0.385793	0.388198	0.958701	0.41189	0.411425	0.407517	0.60644	0.60644	0.409287	0.60644	0.412457	0.413046	0.419228	0.60644	0.718778	0.450559	0.735555	0.60644
Streptococcus pneumoniae	0.641713	0.641713	0.373392	0.417217	0.399211	0.641713	0.76881	0.676753	0.376156	0.41516	0.423165	0.76881	0.376889	0.963288	0.641713	0.395422	0.3949	0.407139	0.436086	0.430835	0.343426	0.359735	0.641713	0.366022	0.423813	0.439066	0.428968	0.404713	0.378388	0.378322	0.384788	0.378668	0.380114	0.974007	0.409191	0.408576	0.403453	0.641713	0.641713	0.405657	0.641713	0.409733	0.399309	0.411712	0.641713	0.693221	0.451119	0.729639	0.641713
Streptococcus pneumoniae serotype 4	1	1	0.260612	0.278085	0.270626	1	0.502091	0.408843	0.389774	0.403732	0.404238	0.502091	0.389688	0.80946	1	0.38925	0.389244	0.268659	0.39554	0.394051	0.239138	0.247418	1	0.250322	0.395135	0.403807	0.396784	0.389364	0.389509	0.389615	0.390746	0.389558	0.389931	0.768827	0.38948	0.38947	0.389401	1	1	0.38937	1	0.389466	0.394725	0.395147	1	0.330666	0.39709	0.36101	1
Streptococcus pyogenes	0.707054	0.707054	0.350377	0.392864	0.375363	0.707054	0.755736	0.64369	0.364633	0.401265	0.412114	0.755736	0.366834	0.983751	0.707054	0.384713	0.384978	0.377516	0.426595	0.422225	0.314138	0.332414	0.707054	0.337793	0.414565	0.429948	0.418845	0.395851	0.368323	0.368288	0.372264	0.366989	0.367588	0.990718	0.400109	0.398872	0.39509	0.707054	0.707054	0.395897	0.707054	0.400341	0.386277	0.400803	0.707054	0.654321	0.443928	0.703376	0.707054
Streptococcus salivarius	0.593701	0.593701	0.397868	0.443578	0.425241	0.593701	0.772102	0.695654	0.382722	0.42139	0.431828	0.772102	0.38392	0.942681	0.593701	0.402863	0.402305	0.435666	0.444685	0.440091	0.371932	0.387441	0.593701	0.394162	0.432119	0.448859	0.434684	0.412919	0.386038	0.386409	0.391464	0.384954	0.388087	0.957534	0.417254	0.416305	0.411923	0.593701	0.593701	0.412818	0.593701	0.417196	0.408789	0.420375	0.593701	0.722241	0.458491	0.753827	0.593701
Streptococcus sanguinis	0.500798	0.500798	0.467876	0.450892	0.451491	0.500798	0.414675	0.581736	0.460406	0.473311	0.476639	0.414675	0.461291	0.701258	0.500798	0.465182	0.465186	0.43948	0.477558	0.475622	0.43973	0.441386	0.500798	0.44261	0.475328	0.483854	0.476515	0.468036	0.461268	0.461095	0.463682	0.461098	0.461974	0.706967	0.468626	0.468409	0.467325	0.500798	0.500798	0.467472	0.500798	0.468501	0.469197	0.472123	0.500798	0.566071	0.482179	0.579425	0.500798
Streptococcus sanguis	0.500798	0.500798	0.467876	0.450892	0.451491	0.500798	0.414675	0.581736	0.460406	0.473311	0.476639	0.414675	0.461291	0.701258	0.500798	0.465182	0.465186	0.43948	0.477558	0.475622	0.43973	0.441386	0.500798	0.44261	0.475328	0.483854	0.476515	0.468036	0.461268	0.461095	0.463682	0.461098	0.461974	0.706967	0.468626	0.468409	0.467325	0.500798	0.500798	0.467472	0.500798	0.468501	0.469197	0.472123	0.500798	0.566071	0.482179	0.579425	0.500798
Streptococcus sobrinus	0.612902	0.612902	0.367431	0.416249	0.396327	0.612902	0.774198	0.717595	0.386262	0.426989	0.435015	0.774198	0.387074	0.952368	0.612902	0.39892	0.39863	0.420404	0.432473	0.428795	0.352809	0.363819	0.612902	0.373301	0.423182	0.442098	0.42869	0.404992	0.387483	0.388363	0.393966	0.387351	0.390556	0.957259	0.408012	0.407014	0.404269	0.612902	0.612902	0.405751	0.612902	0.408316	0.417112	0.417329	0.612902	0.718991	0.444298	0.722546	0.612902
Streptomyces gordonii	1	1	0.260612	0.278085	0.270626	1	0.502091	0.408843	0.389774	0.403732	0.404238	0.502091	0.389688	0.80946	1	0.38925	0.389244	0.268659	0.39554	0.394051	0.239138	0.247418	1	0.250322	0.395135	0.403807	0.396784	0.389364	0.389509	0.389615	0.390746	0.389558	0.389931	0.768827	0.38948	0.38947	0.389401	1	1	0.38937	1	0.389466	0.394725	0.395147	1	0.330666	0.39709	0.36101	1
Streptomyces rubiginosus	1	1	0.260612	0.278085	0.270626	1	0.502091	0.408843	0.389774	0.403732	0.404238	0.502091	0.389688	0.80946	1	0.38925	0.389244	0.268659	0.39554	0.394051	0.239138	0.247418	1	0.250322	0.395135	0.403807	0.396784	0.389364	0.389509	0.389615	0.390746	0.389558	0.389931	0.768827	0.38948	0.38947	0.389401	1	1	0.38937	1	0.389466	0.394725	0.395147	1	0.330666	0.39709	0.36101	1
Streptomyces sp.	1	1	0.260612	0.278085	0.270626	1	0.502091	0.408843	0.389774	0.403732	0.404238	0.502091	0.389688	0.80946	1	0.38925	0.389244	0.268659	0.39554	0.394051	0.239138	0.247418	1	0.250322	0.395135	0.403807	0.396784	0.389364	0.389509	0.389615	0.390746	0.389558	0.389931	0.768827	0.38948	0.38947	0.389401	1	1	0.38937	1	0.389466	0.394725	0.395147	1	0.330666	0.39709	0.36101	1
Thermus thermophilus	0.626117	0.626117	0.241303	0.303924	0.276983	0.626117	0.743017	0.868663	0.446739	0.495019	0.481706	0.743017	0.441553	0.886245	0.626117	0.403804	0.404631	0.395804	0.379113	0.378909	0.316785	0.29219	0.626117	0.319418	0.400658	0.428673	0.40602	0.383241	0.439645	0.438718	0.449897	0.441779	0.447852	0.829023	0.375607	0.377502	0.386109	0.626117	0.626117	0.383092	0.626117	0.375324	0.507947	0.432022	0.626117	0.71597	0.35617	0.512972	0.626117
Trichophyton mentagrophytes	0.389249	0.389249	0.51339	0.500824	0.505976	0.389249	0.463399	0.446721	0.550367	0.511497	0.510369	0.463399	0.550619	0.371004	0.389249	0.551116	0.55109	0.496501	0.51951	0.523024	0.508546	0.509375	0.389249	0.506608	0.520814	0.51096	0.518354	0.551368	0.550515	0.550509	0.537006	0.550518	0.542978	0.380708	0.55163	0.551607	0.551433	0.389249	0.389249	0.551599	0.389249	0.551617	0.51263	0.521659	0.389249	0.450878	0.516609	0.462309	0.389249
Trueperella pyogenes	0.562025	0.562025	0.310031	0.375441	0.34872	0.562025	0.764929	0.861931	0.434075	0.484054	0.477389	0.764929	0.429572	0.893231	0.562025	0.408145	0.407681	0.446088	0.401471	0.400249	0.366653	0.351442	0.562025	0.375355	0.41586	0.440495	0.421425	0.396115	0.427181	0.428749	0.439087	0.43074	0.435294	0.859786	0.390406	0.392442	0.398071	0.562025	0.562025	0.396254	0.562025	0.391163	0.493559	0.43488	0.562025	0.770202	0.388252	0.618895	0.562025
Varicella-zoster virus	1	1	0.260612	0.278085	0.270626	1	0.502091	0.408843	0.389774	0.403732	0.404238	0.502091	0.389688	0.80946	1	0.38925	0.389244	0.268659	0.39554	0.394051	0.239138	0.247418	1	0.250322	0.395135	0.403807	0.396784	0.389364	0.389509	0.389615	0.390746	0.389558	0.389931	0.768827	0.38948	0.38947	0.389401	1	1	0.38937	1	0.389466	0.394725	0.395147	1	0.330666	0.39709	0.36101	1
Vibrio anguillarum	0.264757	0.264757	0.906406	0.983131	0.970479	0.264757	0.429852	0.63052	0.485018	0.545303	0.545095	0.429852	0.486488	0.315462	0.264757	0.499597	0.500552	0.995194	0.548493	0.542198	0.982025	0.979577	0.264757	0.99146	0.539046	0.552182	0.541693	0.507582	0.487774	0.486873	0.4988	0.486413	0.494034	0.351014	0.510858	0.510714	0.508019	0.264757	0.264757	0.508709	0.264757	0.51004	0.52754	0.527568	0.264757	0.833931	0.557536	0.819665	0.264757
Vibrio campbellii	0.391157	0.391157	0.534805	0.522186	0.528038	0.391157	0.468405	0.446353	0.528051	0.51555	0.515028	0.468405	0.528646	0.381325	0.391157	0.532884	0.532633	0.513831	0.529346	0.532987	0.528802	0.528446	0.391157	0.523601	0.528966	0.517457	0.526452	0.535431	0.5291	0.529253	0.534357	0.52875	0.531616	0.396004	0.536529	0.536478	0.535785	0.391157	0.391157	0.535662	0.391157	0.536647	0.516287	0.527872	0.391157	0.465315	0.526912	0.490631	0.391157
Vibrio cholerae	0.262974	0.262974	0.870908	0.9605	0.943131	0.262974	0.422416	0.687173	0.492208	0.551548	0.549677	0.422416	0.493425	0.314341	0.262974	0.498772	0.499794	0.997919	0.535212	0.527477	0.973248	0.961486	0.262974	0.980368	0.533407	0.547512	0.534079	0.501499	0.494136	0.493115	0.50665	0.493644	0.499787	0.335934	0.503191	0.502709	0.501963	0.262974	0.262974	0.503251	0.262974	0.504204	0.551114	0.528448	0.262974	0.858541	0.53665	0.78959	0.262974
Vibrio harveyi	0.391321	0.391321	0.538245	0.525819	0.530051	0.391321	0.468582	0.443736	0.527454	0.515193	0.514873	0.468582	0.527817	0.38367	0.391321	0.532892	0.532603	0.513632	0.529494	0.533366	0.525247	0.528251	0.391321	0.529259	0.528924	0.517583	0.52697	0.535548	0.528332	0.528241	0.533442	0.52803	0.530896	0.399891	0.536582	0.536613	0.53567	0.391321	0.391321	0.535541	0.391321	0.536671	0.515905	0.528082	0.391321	0.466556	0.527067	0.489849	0.391321
Vibrio parahaemolyticus	0.396614	0.396614	0.556474	0.543368	0.546711	0.396614	0.474812	0.457747	0.513667	0.522303	0.521569	0.474812	0.513812	0.397346	0.396614	0.518098	0.51802	0.533126	0.535185	0.53329	0.542989	0.547402	0.396614	0.547616	0.532417	0.524391	0.533997	0.520464	0.51443	0.514505	0.518593	0.514115	0.516612	0.411557	0.521215	0.521286	0.520441	0.396614	0.396614	0.52061	0.396614	0.521419	0.522803	0.529639	0.396614	0.484677	0.534651	0.512069	0.396614
Vibrio vulnificus	0.396617	0.396617	0.553513	0.541107	0.544705	0.396617	0.474062	0.463768	0.514693	0.523243	0.522376	0.474062	0.514831	0.394613	0.396617	0.517931	0.51809	0.534625	0.534105	0.532185	0.546842	0.549671	0.396617	0.542263	0.532277	0.524292	0.53356	0.519741	0.515417	0.515168	0.520062	0.515266	0.517604	0.408957	0.5205	0.520637	0.519916	0.396617	0.396617	0.520007	0.396617	0.520491	0.52491	0.529843	0.396617	0.486091	0.533255	0.509574	0.396617
Yersinia enterocolitica	0.404542	0.404542	0.595403	0.563447	0.575836	0.404542	0.481809	0.471396	0.507955	0.529817	0.529257	0.481809	0.50813	0.413281	0.404542	0.51032	0.510169	0.54564	0.523832	0.522577	0.5756	0.580747	0.404542	0.566888	0.522754	0.527267	0.52347	0.511568	0.508588	0.508496	0.512456	0.508567	0.510352	0.4249	0.511885	0.51197	0.511391	0.404542	0.404542	0.511488	0.404542	0.511816	0.532713	0.520971	0.404542	0.496773	0.524606	0.519805	0.404542
[truncated: 124 more columns]
