# Supplementary material for: Multi-scale topology and position feature learning and relationship-aware graph reasoning for prediction of drug-related microbes
Source: Bioinformatics. 2024 Jan 25;40(2):btae025. doi: 10.1093/bioinformatics/btae025 (PMC10868329; doi:10.1093/bioinformatics/btae025)
Supplement: btae025_Supplementary_Data [file btae025_supplementary_data.zip › SF2.xlsx]

## Sheet: Candidate microbes
Drug name	Candidate microbe name	Rank	Association score
(E)-3-Decen-2-one	Vibrio harveyi	1	0.618827
(E)-3-Decen-2-one	Vibrio cholerae	2	0.392557
(E)-3-Decen-2-one	Pseudomonas aeruginosa	3	0.24603
(E)-3-Decen-2-one	Vibrio vulnificus	4	0.00990645
(E)-3-Decen-2-one	Vibrio anguillarum	5	0.00544187
(E)-3-Decen-2-one	Serratia marcescens	6	0.00510043
(E)-3-Decen-2-one	Listeria monocytogenes	7	0.00404119
(E)-3-Decen-2-one	Staphylococcus aureus	8	0.00372363
(E)-3-Decen-2-one	Acinetobacter baumannii	9	0.00326645
(E)-3-Decen-2-one	Vibrio campbellii	10	0.00325688
(E)-3-Decen-2-one	Escherichia coli	11	0.00317414
(E)-3-Decen-2-one	Plasmodium falciparum	12	0.00282612
(E)-3-Decen-2-one	Streptococcus pneumoniae	13	0.00260806
(E)-3-Decen-2-one	Proteus mirabilis	14	0.00190287
(E)-3-Decen-2-one	Yersinia enterocolitica	15	0.0017646
(E)-3-Decen-2-one	Salmonella enterica	16	0.00167691
(E)-3-Decen-2-one	Klebsiella pneumoniae	17	0.00159342
(E)-3-Decen-2-one	Aeromonas hydrophila	18	0.00148873
(E)-3-Decen-2-one	Burkholderia cenocepacia	19	0.00148142
(E)-3-Decen-2-one	Clostridium perfringens	20	0.00132909
(2S,3R,4S,5S,6R)-6-(Acetoxymethyl)-3-(2-(4-(trifluoromethyl)phenyl)acetamido)tetrahydro-2H-pyran-2,4,5-triyltriacetate	Pseudomonas aeruginosa	1	0.984296
(2S,3R,4S,5S,6R)-6-(Acetoxymethyl)-3-(2-(4-(trifluoromethyl)phenyl)acetamido)tetrahydro-2H-pyran-2,4,5-triyltriacetate	Staphylococcus aureus	2	9.75115e-07
(2S,3R,4S,5S,6R)-6-(Acetoxymethyl)-3-(2-(4-(trifluoromethyl)phenyl)acetamido)tetrahydro-2H-pyran-2,4,5-triyltriacetate	Escherichia coli	3	3.8697e-08
(2S,3R,4S,5S,6R)-6-(Acetoxymethyl)-3-(2-(4-(trifluoromethyl)phenyl)acetamido)tetrahydro-2H-pyran-2,4,5-triyltriacetate	Staphylococcus epidermidis	4	3.64168e-09
(2S,3R,4S,5S,6R)-6-(Acetoxymethyl)-3-(2-(4-(trifluoromethyl)phenyl)acetamido)tetrahydro-2H-pyran-2,4,5-triyltriacetate	Salmonella enterica	5	2.84554e-09
(2S,3R,4S,5S,6R)-6-(Acetoxymethyl)-3-(2-(4-(trifluoromethyl)phenyl)acetamido)tetrahydro-2H-pyran-2,4,5-triyltriacetate	Streptococcus mutans	6	2.8374e-09
(2S,3R,4S,5S,6R)-6-(Acetoxymethyl)-3-(2-(4-(trifluoromethyl)phenyl)acetamido)tetrahydro-2H-pyran-2,4,5-triyltriacetate	Candida albicans	7	1.98085e-09
(2S,3R,4S,5S,6R)-6-(Acetoxymethyl)-3-(2-(4-(trifluoromethyl)phenyl)acetamido)tetrahydro-2H-pyran-2,4,5-triyltriacetate	Enterococcus faecalis	8	5.21605e-10
(2S,3R,4S,5S,6R)-6-(Acetoxymethyl)-3-(2-(4-(trifluoromethyl)phenyl)acetamido)tetrahydro-2H-pyran-2,4,5-triyltriacetate	Vibrio harveyi	9	4.73683e-10
(2S,3R,4S,5S,6R)-6-(Acetoxymethyl)-3-(2-(4-(trifluoromethyl)phenyl)acetamido)tetrahydro-2H-pyran-2,4,5-triyltriacetate	Stenotrophomonas maltophilia	10	2.39465e-10
(2S,3R,4S,5S,6R)-6-(Acetoxymethyl)-3-(2-(4-(trifluoromethyl)phenyl)acetamido)tetrahydro-2H-pyran-2,4,5-triyltriacetate	Serratia marcescens	11	2.17327e-10
(2S,3R,4S,5S,6R)-6-(Acetoxymethyl)-3-(2-(4-(trifluoromethyl)phenyl)acetamido)tetrahydro-2H-pyran-2,4,5-triyltriacetate	Acinetobacter baumannii	12	1.28006e-10
(2S,3R,4S,5S,6R)-6-(Acetoxymethyl)-3-(2-(4-(trifluoromethyl)phenyl)acetamido)tetrahydro-2H-pyran-2,4,5-triyltriacetate	Vibrio cholerae	13	1.21142e-10
(2S,3R,4S,5S,6R)-6-(Acetoxymethyl)-3-(2-(4-(trifluoromethyl)phenyl)acetamido)tetrahydro-2H-pyran-2,4,5-triyltriacetate	Bacillus subtilis	14	6.88419e-11
(2S,3R,4S,5S,6R)-6-(Acetoxymethyl)-3-(2-(4-(trifluoromethyl)phenyl)acetamido)tetrahydro-2H-pyran-2,4,5-triyltriacetate	Burkholderia cenocepacia	15	6.03157e-11
(2S,3R,4S,5S,6R)-6-(Acetoxymethyl)-3-(2-(4-(trifluoromethyl)phenyl)acetamido)tetrahydro-2H-pyran-2,4,5-triyltriacetate	Klebsiella pneumoniae	16	5.36172e-11
(2S,3R,4S,5S,6R)-6-(Acetoxymethyl)-3-(2-(4-(trifluoromethyl)phenyl)acetamido)tetrahydro-2H-pyran-2,4,5-triyltriacetate	Listeria monocytogenes	17	5.1064e-11
(2S,3R,4S,5S,6R)-6-(Acetoxymethyl)-3-(2-(4-(trifluoromethyl)phenyl)acetamido)tetrahydro-2H-pyran-2,4,5-triyltriacetate	Actinomyces oris	18	3.34393e-11
(2S,3R,4S,5S,6R)-6-(Acetoxymethyl)-3-(2-(4-(trifluoromethyl)phenyl)acetamido)tetrahydro-2H-pyran-2,4,5-triyltriacetate	Streptococcus pneumoniae	19	3.23217e-11
(2S,3R,4S,5S,6R)-6-(Acetoxymethyl)-3-(2-(4-(trifluoromethyl)phenyl)acetamido)tetrahydro-2H-pyran-2,4,5-triyltriacetate	Burkholderia multivorans	20	2.38941e-11
Sulconazole nitrate	Candida albicans	1	0.98079
Sulconazole nitrate	Pseudomonas aeruginosa	2	0.0013142
Sulconazole nitrate	Staphylococcus aureus	3	3.91255e-05
Sulconazole nitrate	Escherichia coli	4	6.7173e-06
Sulconazole nitrate	Staphylococcus epidermidis	5	4.06677e-06
Sulconazole nitrate	Staphylococcus epidermis	6	2.35436e-06
Sulconazole nitrate	Streptococcus mutans	7	6.26649e-07
Sulconazole nitrate	Pichia anomala	8	4.25564e-07
Sulconazole nitrate	Enterococcus faecalis	9	3.81791e-07
Sulconazole nitrate	Acinetobacter baumannii	10	3.68396e-07
Sulconazole nitrate	Burkholderia cenocepacia	11	2.60838e-07
Sulconazole nitrate	Candida krusei	12	2.21417e-07
Sulconazole nitrate	Serratia marcescens	13	1.77265e-07
Sulconazole nitrate	Burkholderia multivorans	14	1.4843e-07
Sulconazole nitrate	Candida glabrata	15	1.35708e-07
Sulconazole nitrate	Salmonella enterica	16	1.33629e-07
Sulconazole nitrate	Bacillus cereus	17	1.30787e-07
Sulconazole nitrate	Enteric bacteria and other eubacteria	18	1.28288e-07
Sulconazole nitrate	Human immunodeficiency virus 1	19	1.28114e-07
Sulconazole nitrate	Eikenella corrodens	20	1.24593e-07
D, L- K6L9	Pseudomonas aeruginosa	1	0.984296
D, L- K6L9	Staphylococcus aureus	2	9.75115e-07
D, L- K6L9	Escherichia coli	3	3.8697e-08
D, L- K6L9	Staphylococcus epidermidis	4	3.64168e-09
D, L- K6L9	Salmonella enterica	5	2.84554e-09
D, L- K6L9	Streptococcus mutans	6	2.8374e-09
D, L- K6L9	Candida albicans	7	1.98085e-09
D, L- K6L9	Enterococcus faecalis	8	5.21605e-10
D, L- K6L9	Vibrio harveyi	9	4.73683e-10
D, L- K6L9	Stenotrophomonas maltophilia	10	2.39465e-10
D, L- K6L9	Serratia marcescens	11	2.17327e-10
D, L- K6L9	Acinetobacter baumannii	12	1.28006e-10
D, L- K6L9	Vibrio cholerae	13	1.21142e-10
D, L- K6L9	Bacillus subtilis	14	6.88419e-11
D, L- K6L9	Burkholderia cenocepacia	15	6.03157e-11
D, L- K6L9	Klebsiella pneumoniae	16	5.36172e-11
D, L- K6L9	Listeria monocytogenes	17	5.1064e-11
D, L- K6L9	Actinomyces oris	18	3.34393e-11
D, L- K6L9	Streptococcus pneumoniae	19	3.23217e-11
D, L- K6L9	Burkholderia multivorans	20	2.38941e-11
Zinc sulfate	Pseudomonas aeruginosa	1	0.976126
Zinc sulfate	Staphylococcus aureus	2	0.959815
Zinc sulfate	Escherichia coli	3	0.939185
Zinc sulfate	Staphylococcus epidermidis	4	0.800804
Zinc sulfate	Burkholderia cepacia	5	0.478757
Zinc sulfate	Kocuria rhizophila	6	0.256671
Zinc sulfate	Enterococcus gallinarum	7	0.0309714
Zinc sulfate	Enterococcus faecium	8	0.0257881
Zinc sulfate	Enterococcus faecalis	9	0.0241205
Zinc sulfate	Bacillus subtilis	10	0.024095
Zinc sulfate	Acinetobacter baumannii	11	0.0191284
Zinc sulfate	Listeria monocytogenes	12	0.0147432
Zinc sulfate	Burkholderia cenocepacia	13	0.0123888
Zinc sulfate	Candida dubliniensis	14	0.00953588
Zinc sulfate	Propionibacterium acnes	15	0.00916899
Zinc sulfate	Enteric bacteria and other eubacteria	16	0.00894832
Zinc sulfate	Candida albicans	17	0.00805917
Zinc sulfate	Streptococcus pneumoniae	18	0.00783444
Zinc sulfate	Klebsiella pneumoniae	19	0.00768435
Zinc sulfate	Candida tropicalis	20	0.00700427
(1E)-1-{[(1E)-prop-1-ene-1-sulfinyl]sulfanyl}prop-1-ene	Streptococcus mutans	1	0.958099
(1E)-1-{[(1E)-prop-1-ene-1-sulfinyl]sulfanyl}prop-1-ene	Pseudomonas aeruginosa	2	0.000444875
(1E)-1-{[(1E)-prop-1-ene-1-sulfinyl]sulfanyl}prop-1-ene	Staphylococcus aureus	3	0.000259258
(1E)-1-{[(1E)-prop-1-ene-1-sulfinyl]sulfanyl}prop-1-ene	Streptococcus sanguis	4	0.000157871
(1E)-1-{[(1E)-prop-1-ene-1-sulfinyl]sulfanyl}prop-1-ene	Actinomyces oris	5	9.01501e-05
(1E)-1-{[(1E)-prop-1-ene-1-sulfinyl]sulfanyl}prop-1-ene	Enterococcus faecalis	6	7.54417e-06
(1E)-1-{[(1E)-prop-1-ene-1-sulfinyl]sulfanyl}prop-1-ene	Escherichia coli	7	6.92079e-06
(1E)-1-{[(1E)-prop-1-ene-1-sulfinyl]sulfanyl}prop-1-ene	Streptococcus sanguinis	8	2.69487e-06
(1E)-1-{[(1E)-prop-1-ene-1-sulfinyl]sulfanyl}prop-1-ene	Staphylococcus epidermidis	9	1.97242e-06
(1E)-1-{[(1E)-prop-1-ene-1-sulfinyl]sulfanyl}prop-1-ene	Bacillus subtilis	10	1.77545e-06
(1E)-1-{[(1E)-prop-1-ene-1-sulfinyl]sulfanyl}prop-1-ene	Listeria monocytogenes	11	1.43076e-06
(1E)-1-{[(1E)-prop-1-ene-1-sulfinyl]sulfanyl}prop-1-ene	Streptococcus gordonii	12	1.28829e-06
(1E)-1-{[(1E)-prop-1-ene-1-sulfinyl]sulfanyl}prop-1-ene	Haemophilus influenzae	13	1.2508e-06
(1E)-1-{[(1E)-prop-1-ene-1-sulfinyl]sulfanyl}prop-1-ene	Candida albicans	14	1.13535e-06
(1E)-1-{[(1E)-prop-1-ene-1-sulfinyl]sulfanyl}prop-1-ene	Mycobacterium tuberculosis	15	9.53145e-07
(1E)-1-{[(1E)-prop-1-ene-1-sulfinyl]sulfanyl}prop-1-ene	Streptococcus pneumoniae	16	9.02736e-07
(1E)-1-{[(1E)-prop-1-ene-1-sulfinyl]sulfanyl}prop-1-ene	Stenotrophomonas maltophilia	17	8.947e-07
(1E)-1-{[(1E)-prop-1-ene-1-sulfinyl]sulfanyl}prop-1-ene	Salmonella enterica	18	4.92659e-07
(1E)-1-{[(1E)-prop-1-ene-1-sulfinyl]sulfanyl}prop-1-ene	Proteus mirabilis	19	4.70859e-07
(1E)-1-{[(1E)-prop-1-ene-1-sulfinyl]sulfanyl}prop-1-ene	Human immunodeficiency virus 1	20	4.70764e-07
DASamP1	Staphylococcus aureus	1	0.970664
DASamP1	Pseudomonas aeruginosa	2	0.000744335
DASamP1	Staphylococcus epidermidis	3	2.97377e-05
DASamP1	Enterococcus faecalis	4	1.45755e-05
DASamP1	Escherichia coli	5	9.97709e-06
DASamP1	Streptococcus mutans	6	6.37045e-06
DASamP1	Candida albicans	7	1.07513e-06
DASamP1	Listeria monocytogenes	8	1.00987e-06
DASamP1	Staphylococcus epidermis	9	7.96706e-07
DASamP1	Bacillus subtilis	10	6.00741e-07
DASamP1	Vibrio harveyi	11	3.90114e-07
DASamP1	Streptococcus pneumoniae	12	3.12475e-07
DASamP1	Streptococcus epidermidis	13	1.11157e-07
DASamP1	Clostridium perfringens	14	7.09672e-08
DASamP1	Acinetobacter baumannii	15	5.78749e-08
DASamP1	Haemophilus influenzae	16	4.97389e-08
DASamP1	Stenotrophomonas maltophilia	17	3.77823e-08
DASamP1	Salmonella enterica	18	3.27239e-08
DASamP1	Enteric bacteria and other eubacteria	19	2.60542e-08
DASamP1	Burkholderia cenocepacia	20	2.39651e-08
Tenofovir	Human immunodeficiency virus 1	1	0.816859
Tenofovir	Human immunodeficiency virus	2	0.00243263
Tenofovir	Pseudomonas aeruginosa	3	0.0022435
Tenofovir	Staphylococcus aureus	4	0.00035668
Tenofovir	Mycobacterium tuberculosis	5	0.000302926
Tenofovir	Enteric bacteria and other eubacteria	6	0.00024418
Tenofovir	Propionibacterium acnes	7	0.000223253
Tenofovir	Salmonella enterica	8	0.000201734
Tenofovir	Streptococcus pneumoniae	9	0.000181916
Tenofovir	Burkholderia pseudomallei	10	0.000166985
Tenofovir	Escherichia coli	11	0.000166298
Tenofovir	Staphylococcus epidermidis	12	0.000159995
Tenofovir	Haemophilus influenzae	13	0.000112734
Tenofovir	Serratia marcescens	14	0.000108711
Tenofovir	Listeria monocytogenes	15	9.47111e-05
Tenofovir	Clostridium perfringens	16	9.04955e-05
Tenofovir	Vibrio harveyi	17	8.40797e-05
Tenofovir	Streptococcus mutans	18	8.40058e-05
Tenofovir	Bacillus subtilis	19	8.01238e-05
Tenofovir	Enterococcus faecalis	20	7.88422e-05
FK506	Candida albicans	1	0.98079
FK506	Pseudomonas aeruginosa	2	0.0013142
FK506	Staphylococcus aureus	3	3.91255e-05
FK506	Escherichia coli	4	6.7173e-06
FK506	Staphylococcus epidermidis	5	4.06677e-06
FK506	Staphylococcus epidermis	6	2.35436e-06
FK506	Streptococcus mutans	7	6.26649e-07
FK506	Pichia anomala	8	4.25564e-07
FK506	Enterococcus faecalis	9	3.81791e-07
FK506	Acinetobacter baumannii	10	3.68396e-07
FK506	Burkholderia cenocepacia	11	2.60838e-07
FK506	Candida krusei	12	2.21417e-07
FK506	Serratia marcescens	13	1.77265e-07
FK506	Burkholderia multivorans	14	1.4843e-07
FK506	Candida glabrata	15	1.35708e-07
FK506	Salmonella enterica	16	1.33629e-07
FK506	Bacillus cereus	17	1.30787e-07
FK506	Enteric bacteria and other eubacteria	18	1.28288e-07
FK506	Human immunodeficiency virus 1	19	1.28114e-07
FK506	Eikenella corrodens	20	1.24593e-07
Stilbene	Escherichia coli	1	0.983076
Stilbene	Pseudomonas aeruginosa	2	0.00111014
Stilbene	Staphylococcus aureus	3	0.000304833
Stilbene	Enteric bacteria and other eubacteria	4	4.37499e-05
Stilbene	Bacillus subtilis	5	1.15287e-05
Stilbene	Vibrio harveyi	6	1.13309e-05
Stilbene	Streptococcus mutans	7	7.01776e-06
Stilbene	Listeria monocytogenes	8	1.88324e-06
Stilbene	Candida albicans	9	1.88226e-06
Stilbene	Streptococcus pneumoniae	10	1.74185e-06
Stilbene	Mycobacterium tuberculosis	11	1.27294e-06
Stilbene	Propionibacterium acnes	12	1.17355e-06
Stilbene	Klebsiella pneumoniae	13	1.07555e-06
Stilbene	Salmonella enterica	14	8.90116e-07
Stilbene	Clostridium perfringens	15	7.5253e-07
Stilbene	Pichia anomala	16	6.4881e-07
Stilbene	Enterococcus faecalis	17	5.98432e-07
Stilbene	Acinetobacter baumannii	18	4.78375e-07
Stilbene	Staphylococcus epidermidis	19	3.47084e-07
Stilbene	Bacillus cereus	20	3.24232e-07
Umbelliferone	Escherichia coli	1	0.983076
Umbelliferone	Pseudomonas aeruginosa	2	0.00111014
Umbelliferone	Staphylococcus aureus	3	0.000304833
Umbelliferone	Enteric bacteria and other eubacteria	4	4.37499e-05
Umbelliferone	Bacillus subtilis	5	1.15287e-05
Umbelliferone	Vibrio harveyi	6	1.13309e-05
Umbelliferone	Streptococcus mutans	7	7.01776e-06
Umbelliferone	Listeria monocytogenes	8	1.88324e-06
Umbelliferone	Candida albicans	9	1.88226e-06
Umbelliferone	Streptococcus pneumoniae	10	1.74185e-06
Umbelliferone	Mycobacterium tuberculosis	11	1.27294e-06
Umbelliferone	Propionibacterium acnes	12	1.17355e-06
Umbelliferone	Klebsiella pneumoniae	13	1.07555e-06
Umbelliferone	Salmonella enterica	14	8.90116e-07
Umbelliferone	Clostridium perfringens	15	7.5253e-07
Umbelliferone	Pichia anomala	16	6.4881e-07
Umbelliferone	Enterococcus faecalis	17	5.98432e-07
Umbelliferone	Acinetobacter baumannii	18	4.78375e-07
Umbelliferone	Staphylococcus epidermidis	19	3.47084e-07
Umbelliferone	Bacillus cereus	20	3.24232e-07
HE10	Staphylococcus aureus	1	0.970664
HE10	Pseudomonas aeruginosa	2	0.000744335
HE10	Staphylococcus epidermidis	3	2.97377e-05
HE10	Enterococcus faecalis	4	1.45755e-05
HE10	Escherichia coli	5	9.97709e-06
HE10	Streptococcus mutans	6	6.37045e-06
HE10	Candida albicans	7	1.07513e-06
HE10	Listeria monocytogenes	8	1.00987e-06
HE10	Staphylococcus epidermis	9	7.96706e-07
HE10	Bacillus subtilis	10	6.00741e-07
HE10	Vibrio harveyi	11	3.90114e-07
HE10	Streptococcus pneumoniae	12	3.12475e-07
HE10	Streptococcus epidermidis	13	1.11157e-07
HE10	Clostridium perfringens	14	7.09672e-08
HE10	Acinetobacter baumannii	15	5.78749e-08
HE10	Haemophilus influenzae	16	4.97389e-08
HE10	Stenotrophomonas maltophilia	17	3.77823e-08
HE10	Salmonella enterica	18	3.27239e-08
HE10	Enteric bacteria and other eubacteria	19	2.60542e-08
HE10	Burkholderia cenocepacia	20	2.39651e-08
Paromomycin	Pseudomonas aeruginosa	1	0.039724
Paromomycin	Acinetobacter baumannii	2	0.00931455
Paromomycin	Klebsiella pneumoniae	3	0.00459045
Paromomycin	Listeria monocytogenes	4	0.00410516
Paromomycin	Stenotrophomonas maltophilia	5	0.00408208
Paromomycin	Staphylococcus aureus	6	0.00405596
Paromomycin	Mycobacterium tuberculosis	7	0.00351866
Paromomycin	Plasmodium falciparum	8	0.00343555
Paromomycin	Serratia marcescens	9	0.00340779
Paromomycin	Cryptococcus neoformans	10	0.00311104
Paromomycin	Vibrio cholerae	11	0.0029954
Paromomycin	Salmonella enterica	12	0.00270622
Paromomycin	Proteus mirabilis	13	0.0026392
Paromomycin	Enterococcus faecalis	14	0.00251182
Paromomycin	Streptococcus pneumoniae	15	0.00244936
Paromomycin	Serratia liquefaciens	16	0.00235831
Paromomycin	Aeromonas sobria	17	0.00235641
Paromomycin	Enteric bacteria and other eubacteria	18	0.00212191
Paromomycin	Propionibacterium acnes	19	0.0020834
Paromomycin	Hafnia alvei	20	0.00201608
Rifapentine	Mycobacterium tuberculosis	1	0.279289
Rifapentine	Pseudomonas aeruginosa	2	0.0147289
Rifapentine	Propionibacterium acnes	3	0.0024156
Rifapentine	Enteric bacteria and other eubacteria	4	0.00234407
Rifapentine	Stenotrophomonas maltophilia	5	0.00231481
Rifapentine	Staphylococcus aureus	6	0.00210202
Rifapentine	Streptococcus pneumoniae	7	0.00108434
Rifapentine	Listeria monocytogenes	8	0.00097456
Rifapentine	Serratia marcescens	9	0.000831053
Rifapentine	Clostridium perfringens	10	0.000819955
Rifapentine	Escherichia coli	11	0.00081049
Rifapentine	Streptococcus pneumoniae serotype 4	12	0.00072459
Rifapentine	Burkholderia pseudomallei	13	0.000700524
Rifapentine	Haemophilus influenzae	14	0.000658305
Rifapentine	Salmonella enterica	15	0.000644219
Rifapentine	Eikenella corrodens	16	0.00063614
Rifapentine	Proteus vulgaris	17	0.00062936
Rifapentine	Bacillus subtilis	18	0.000557628
Rifapentine	Human immunodeficiency virus 1	19	0.000547671
Rifapentine	Klebsiella pneumoniae	20	0.000524078
Pyrvinium pamoate	Candida albicans	1	0.98079
Pyrvinium pamoate	Pseudomonas aeruginosa	2	0.0013142
Pyrvinium pamoate	Staphylococcus aureus	3	3.91255e-05
Pyrvinium pamoate	Escherichia coli	4	6.7173e-06
Pyrvinium pamoate	Staphylococcus epidermidis	5	4.06677e-06
Pyrvinium pamoate	Staphylococcus epidermis	6	2.35436e-06
Pyrvinium pamoate	Streptococcus mutans	7	6.26649e-07
Pyrvinium pamoate	Pichia anomala	8	4.25564e-07
Pyrvinium pamoate	Enterococcus faecalis	9	3.81791e-07
Pyrvinium pamoate	Acinetobacter baumannii	10	3.68396e-07
Pyrvinium pamoate	Burkholderia cenocepacia	11	2.60838e-07
Pyrvinium pamoate	Candida krusei	12	2.21417e-07
Pyrvinium pamoate	Serratia marcescens	13	1.77265e-07
Pyrvinium pamoate	Burkholderia multivorans	14	1.4843e-07
Pyrvinium pamoate	Candida glabrata	15	1.35708e-07
Pyrvinium pamoate	Salmonella enterica	16	1.33629e-07
Pyrvinium pamoate	Bacillus cereus	17	1.30787e-07
Pyrvinium pamoate	Enteric bacteria and other eubacteria	18	1.28288e-07
Pyrvinium pamoate	Human immunodeficiency virus 1	19	1.28114e-07
Pyrvinium pamoate	Eikenella corrodens	20	1.24593e-07
KT2	Escherichia coli	1	0.983076
KT2	Pseudomonas aeruginosa	2	0.00111014
KT2	Staphylococcus aureus	3	0.000304833
KT2	Enteric bacteria and other eubacteria	4	4.37499e-05
KT2	Bacillus subtilis	5	1.15287e-05
KT2	Vibrio harveyi	6	1.13309e-05
KT2	Streptococcus mutans	7	7.01776e-06
KT2	Listeria monocytogenes	8	1.88324e-06
KT2	Candida albicans	9	1.88226e-06
KT2	Streptococcus pneumoniae	10	1.74185e-06
KT2	Mycobacterium tuberculosis	11	1.27294e-06
KT2	Propionibacterium acnes	12	1.17355e-06
KT2	Klebsiella pneumoniae	13	1.07555e-06
KT2	Salmonella enterica	14	8.90116e-07
KT2	Clostridium perfringens	15	7.5253e-07
KT2	Pichia anomala	16	6.4881e-07
KT2	Enterococcus faecalis	17	5.98432e-07
KT2	Acinetobacter baumannii	18	4.78375e-07
KT2	Staphylococcus epidermidis	19	3.47084e-07
KT2	Bacillus cereus	20	3.24232e-07
Aminocyclopropane	Pseudomonas aeruginosa	1	0.984296
Aminocyclopropane	Staphylococcus aureus	2	9.75115e-07
Aminocyclopropane	Escherichia coli	3	3.8697e-08
Aminocyclopropane	Staphylococcus epidermidis	4	3.64168e-09
Aminocyclopropane	Salmonella enterica	5	2.84554e-09
Aminocyclopropane	Streptococcus mutans	6	2.8374e-09
Aminocyclopropane	Candida albicans	7	1.98085e-09
Aminocyclopropane	Enterococcus faecalis	8	5.21605e-10
Aminocyclopropane	Vibrio harveyi	9	4.73683e-10
Aminocyclopropane	Stenotrophomonas maltophilia	10	2.39465e-10
Aminocyclopropane	Serratia marcescens	11	2.17327e-10
Aminocyclopropane	Acinetobacter baumannii	12	1.28006e-10
Aminocyclopropane	Vibrio cholerae	13	1.21142e-10
Aminocyclopropane	Bacillus subtilis	14	6.88419e-11
Aminocyclopropane	Burkholderia cenocepacia	15	6.03157e-11
Aminocyclopropane	Klebsiella pneumoniae	16	5.36172e-11
Aminocyclopropane	Listeria monocytogenes	17	5.1064e-11
Aminocyclopropane	Actinomyces oris	18	3.34393e-11
Aminocyclopropane	Streptococcus pneumoniae	19	3.23217e-11
Aminocyclopropane	Burkholderia multivorans	20	2.38941e-11
(RW)4D	Escherichia coli	1	0.983076
(RW)4D	Pseudomonas aeruginosa	2	0.00111014
(RW)4D	Staphylococcus aureus	3	0.000304833
(RW)4D	Enteric bacteria and other eubacteria	4	4.37499e-05
(RW)4D	Bacillus subtilis	5	1.15287e-05
(RW)4D	Vibrio harveyi	6	1.13309e-05
(RW)4D	Streptococcus mutans	7	7.01776e-06
(RW)4D	Listeria monocytogenes	8	1.88324e-06
(RW)4D	Candida albicans	9	1.88226e-06
(RW)4D	Streptococcus pneumoniae	10	1.74185e-06
(RW)4D	Mycobacterium tuberculosis	11	1.27294e-06
(RW)4D	Propionibacterium acnes	12	1.17355e-06
(RW)4D	Klebsiella pneumoniae	13	1.07555e-06
(RW)4D	Salmonella enterica	14	8.90116e-07
(RW)4D	Clostridium perfringens	15	7.5253e-07
(RW)4D	Pichia anomala	16	6.4881e-07
(RW)4D	Enterococcus faecalis	17	5.98432e-07
(RW)4D	Acinetobacter baumannii	18	4.78375e-07
(RW)4D	Staphylococcus epidermidis	19	3.47084e-07
(RW)4D	Bacillus cereus	20	3.24232e-07
n-Methyl-D-valine	Staphylococcus aureus	1	0.984403
n-Methyl-D-valine	Staphylococcus epidermis	2	0.978525
n-Methyl-D-valine	Pseudomonas aeruginosa	3	0.000641435
n-Methyl-D-valine	Staphylococcus epidermidis	4	8.58327e-06
n-Methyl-D-valine	Escherichia coli	5	8.15377e-06
n-Methyl-D-valine	Bacillus subtilis	6	6.8037e-06
n-Methyl-D-valine	Enterococcus faecalis	7	6.03773e-06
n-Methyl-D-valine	Candida albicans	8	3.10673e-06
n-Methyl-D-valine	Streptococcus mutans	9	1.77536e-06
n-Methyl-D-valine	Listeria monocytogenes	10	1.04949e-06
n-Methyl-D-valine	Streptococcus pneumoniae	11	7.6431e-07
n-Methyl-D-valine	Streptococcus epidermidis	12	3.56969e-07
n-Methyl-D-valine	Salmonella enterica	13	3.35541e-07
n-Methyl-D-valine	Clostridium perfringens	14	2.80842e-07
n-Methyl-D-valine	Haemophilus influenzae	15	2.22237e-07
n-Methyl-D-valine	Acinetobacter baumannii	16	1.69879e-07
n-Methyl-D-valine	Klebsiella planticola	17	1.54441e-07
n-Methyl-D-valine	Enteric bacteria and other eubacteria	18	1.21229e-07
n-Methyl-D-valine	Human immunodeficiency virus 1	19	1.01694e-07
n-Methyl-D-valine	Burkholderia pseudomallei	20	1.01178e-07
6-Amino Penicillinic acid	Staphylococcus aureus	1	0.920479
6-Amino Penicillinic acid	Pseudomonas aeruginosa	2	0.854109
6-Amino Penicillinic acid	Streptococcus mutans	3	0.837131
6-Amino Penicillinic acid	Proteus mirabilis	4	0.329044
6-Amino Penicillinic acid	Klebsiella pneumoniae	5	0.214813
6-Amino Penicillinic acid	Escherichia coli	6	0.109036
6-Amino Penicillinic acid	Acinetobacter baumannii	7	0.0471855
6-Amino Penicillinic acid	Enterococcus faecalis	8	0.0387266
6-Amino Penicillinic acid	Bacillus subtilis	9	0.0346632
6-Amino Penicillinic acid	Listeria monocytogenes	10	0.0295734
6-Amino Penicillinic acid	Proteus vulgaris	11	0.0231786
6-Amino Penicillinic acid	Actinomyces oris	12	0.0229903
6-Amino Penicillinic acid	Serratia marcescens	13	0.0120256
6-Amino Penicillinic acid	Streptococcus sanguinis	14	0.011449
6-Amino Penicillinic acid	Streptococcus sanguis	15	0.0111718
6-Amino Penicillinic acid	Enterococcus faecium	16	0.00987283
6-Amino Penicillinic acid	Enterococcus gallinarum	17	0.00861262
6-Amino Penicillinic acid	Stenotrophomonas maltophilia	18	0.00853509
6-Amino Penicillinic acid	Mycobacterium tuberculosis	19	0.00804683
6-Amino Penicillinic acid	Listeria ivanovii	20	0.00682732
alpha-mangostin	Staphylococcus epidermidis	1	0.514933
alpha-mangostin	Pseudomonas aeruginosa	2	0.0655862
alpha-mangostin	Staphylococcus aureus	3	0.00952057
alpha-mangostin	Enterococcus faecalis	4	0.000865091
alpha-mangostin	Streptococcus pneumoniae	5	0.000463655
alpha-mangostin	Listeria monocytogenes	6	0.000386526
alpha-mangostin	Salmonella enterica	7	0.000359255
alpha-mangostin	Acinetobacter baumannii	8	0.000334411
alpha-mangostin	Bacillus subtilis	9	0.000184262
alpha-mangostin	Candida albicans	10	0.000134861
alpha-mangostin	Human immunodeficiency virus 1	11	0.000120221
alpha-mangostin	Escherichia coli	12	9.36552e-05
alpha-mangostin	Stenotrophomonas maltophilia	13	8.29909e-05
alpha-mangostin	Serratia marcescens	14	7.44847e-05
alpha-mangostin	Vibrio harveyi	15	7.05807e-05
alpha-mangostin	Burkholderia cepacia	16	6.96548e-05
alpha-mangostin	Streptococcus mutans	17	6.74983e-05
alpha-mangostin	Kocuria rhizophila	18	6.53071e-05
alpha-mangostin	Burkholderia pseudomallei	19	6.04179e-05
alpha-mangostin	Clostridium perfringens	20	6.0383e-05
(5Z)-2-tert-butyl-5-{[3-(trifluoromethyl)phenyl]methylidene}-1,3-oxazolidin-4-one	Staphylococcus aureus	1	0.970664
(5Z)-2-tert-butyl-5-{[3-(trifluoromethyl)phenyl]methylidene}-1,3-oxazolidin-4-one	Pseudomonas aeruginosa	2	0.000744335
(5Z)-2-tert-butyl-5-{[3-(trifluoromethyl)phenyl]methylidene}-1,3-oxazolidin-4-one	Staphylococcus epidermidis	3	2.97377e-05
(5Z)-2-tert-butyl-5-{[3-(trifluoromethyl)phenyl]methylidene}-1,3-oxazolidin-4-one	Enterococcus faecalis	4	1.45755e-05
(5Z)-2-tert-butyl-5-{[3-(trifluoromethyl)phenyl]methylidene}-1,3-oxazolidin-4-one	Escherichia coli	5	9.97709e-06
(5Z)-2-tert-butyl-5-{[3-(trifluoromethyl)phenyl]methylidene}-1,3-oxazolidin-4-one	Streptococcus mutans	6	6.37045e-06
(5Z)-2-tert-butyl-5-{[3-(trifluoromethyl)phenyl]methylidene}-1,3-oxazolidin-4-one	Candida albicans	7	1.07513e-06
(5Z)-2-tert-butyl-5-{[3-(trifluoromethyl)phenyl]methylidene}-1,3-oxazolidin-4-one	Listeria monocytogenes	8	1.00987e-06
(5Z)-2-tert-butyl-5-{[3-(trifluoromethyl)phenyl]methylidene}-1,3-oxazolidin-4-one	Staphylococcus epidermis	9	7.96706e-07
(5Z)-2-tert-butyl-5-{[3-(trifluoromethyl)phenyl]methylidene}-1,3-oxazolidin-4-one	Bacillus subtilis	10	6.00741e-07
(5Z)-2-tert-butyl-5-{[3-(trifluoromethyl)phenyl]methylidene}-1,3-oxazolidin-4-one	Vibrio harveyi	11	3.90114e-07
(5Z)-2-tert-butyl-5-{[3-(trifluoromethyl)phenyl]methylidene}-1,3-oxazolidin-4-one	Streptococcus pneumoniae	12	3.12475e-07
(5Z)-2-tert-butyl-5-{[3-(trifluoromethyl)phenyl]methylidene}-1,3-oxazolidin-4-one	Streptococcus epidermidis	13	1.11157e-07
(5Z)-2-tert-butyl-5-{[3-(trifluoromethyl)phenyl]methylidene}-1,3-oxazolidin-4-one	Clostridium perfringens	14	7.09672e-08
(5Z)-2-tert-butyl-5-{[3-(trifluoromethyl)phenyl]methylidene}-1,3-oxazolidin-4-one	Acinetobacter baumannii	15	5.78749e-08
(5Z)-2-tert-butyl-5-{[3-(trifluoromethyl)phenyl]methylidene}-1,3-oxazolidin-4-one	Haemophilus influenzae	16	4.97389e-08
(5Z)-2-tert-butyl-5-{[3-(trifluoromethyl)phenyl]methylidene}-1,3-oxazolidin-4-one	Stenotrophomonas maltophilia	17	3.77823e-08
(5Z)-2-tert-butyl-5-{[3-(trifluoromethyl)phenyl]methylidene}-1,3-oxazolidin-4-one	Salmonella enterica	18	3.27239e-08
(5Z)-2-tert-butyl-5-{[3-(trifluoromethyl)phenyl]methylidene}-1,3-oxazolidin-4-one	Enteric bacteria and other eubacteria	19	2.60542e-08
(5Z)-2-tert-butyl-5-{[3-(trifluoromethyl)phenyl]methylidene}-1,3-oxazolidin-4-one	Burkholderia cenocepacia	20	2.39651e-08
O-LF11-227	Pseudomonas aeruginosa	1	0.984296
O-LF11-227	Staphylococcus aureus	2	9.75115e-07
O-LF11-227	Escherichia coli	3	3.8697e-08
O-LF11-227	Staphylococcus epidermidis	4	3.64168e-09
O-LF11-227	Salmonella enterica	5	2.84554e-09
O-LF11-227	Streptococcus mutans	6	2.8374e-09
O-LF11-227	Candida albicans	7	1.98085e-09
O-LF11-227	Enterococcus faecalis	8	5.21605e-10
O-LF11-227	Vibrio harveyi	9	4.73683e-10
O-LF11-227	Stenotrophomonas maltophilia	10	2.39465e-10
O-LF11-227	Serratia marcescens	11	2.17327e-10
O-LF11-227	Acinetobacter baumannii	12	1.28006e-10
O-LF11-227	Vibrio cholerae	13	1.21142e-10
O-LF11-227	Bacillus subtilis	14	6.88419e-11
O-LF11-227	Burkholderia cenocepacia	15	6.03157e-11
O-LF11-227	Klebsiella pneumoniae	16	5.36172e-11
O-LF11-227	Listeria monocytogenes	17	5.1064e-11
O-LF11-227	Actinomyces oris	18	3.34393e-11
O-LF11-227	Streptococcus pneumoniae	19	3.23217e-11
O-LF11-227	Burkholderia multivorans	20	2.38941e-11
Penicillin G	Pseudomonas aeruginosa	1	0.0556963
Penicillin G	Listeria monocytogenes	2	0.0232017
Penicillin G	Streptococcus pneumoniae	3	0.00904037
Penicillin G	Staphylococcus aureus	4	0.00619029
Penicillin G	Acinetobacter baumannii	5	0.00548615
Penicillin G	Clostridium perfringens	6	0.00456731
Penicillin G	Bacillus subtilis	7	0.00295921
Penicillin G	Klebsiella pneumoniae	8	0.00229107
Penicillin G	Enterococcus faecalis	9	0.00224127
Penicillin G	Stenotrophomonas maltophilia	10	0.00185181
Penicillin G	Serratia marcescens	11	0.00172935
Penicillin G	Proteus mirabilis	12	0.00138964
Penicillin G	Vibrio cholerae	13	0.00136281
Penicillin G	Staphylococcus epidermidis	14	0.00123081
Penicillin G	Plasmodium falciparum	15	0.00118079
Penicillin G	Mycobacterium tuberculosis	16	0.00111953
Penicillin G	Eikenella corrodens	17	0.00108173
Penicillin G	Burkholderia pseudomallei	18	0.00105964
Penicillin G	Proteus vulgaris	19	0.000980687
Penicillin G	Streptococcus pneumoniae serotype 4	20	0.000974483
Syringic acid	Escherichia coli	1	0.983076
Syringic acid	Pseudomonas aeruginosa	2	0.00111014
Syringic acid	Staphylococcus aureus	3	0.000304833
Syringic acid	Enteric bacteria and other eubacteria	4	4.37499e-05
Syringic acid	Bacillus subtilis	5	1.15287e-05
Syringic acid	Vibrio harveyi	6	1.13309e-05
Syringic acid	Streptococcus mutans	7	7.01776e-06
Syringic acid	Listeria monocytogenes	8	1.88324e-06
Syringic acid	Candida albicans	9	1.88226e-06
Syringic acid	Streptococcus pneumoniae	10	1.74185e-06
Syringic acid	Mycobacterium tuberculosis	11	1.27294e-06
Syringic acid	Propionibacterium acnes	12	1.17355e-06
Syringic acid	Klebsiella pneumoniae	13	1.07555e-06
Syringic acid	Salmonella enterica	14	8.90116e-07
Syringic acid	Clostridium perfringens	15	7.5253e-07
Syringic acid	Pichia anomala	16	6.4881e-07
Syringic acid	Enterococcus faecalis	17	5.98432e-07
Syringic acid	Acinetobacter baumannii	18	4.78375e-07
Syringic acid	Staphylococcus epidermidis	19	3.47084e-07
Syringic acid	Bacillus cereus	20	3.24232e-07
Glucose	Pseudomonas aeruginosa	1	0.0153545
Glucose	Acinetobacter baumannii	2	0.00353696
Glucose	Listeria monocytogenes	3	0.00309209
Glucose	Plasmodium falciparum	4	0.00308432
Glucose	Staphylococcus aureus	5	0.00301108
Glucose	Enterococcus faecalis	6	0.00240366
Glucose	Campylobacter jejuni	7	0.00222982
Glucose	Bacillus subtilis	8	0.00221129
Glucose	Serratia marcescens	9	0.00207871
Glucose	Stenotrophomonas maltophilia	10	0.00202573
Glucose	Mycobacterium tuberculosis	11	0.00202463
Glucose	Cryptococcus neoformans	12	0.00194728
Glucose	Streptococcus pneumoniae	13	0.00177465
Glucose	Porphyromonas gingivalis	14	0.00170092
Glucose	Klebsiella pneumoniae	15	0.00167328
Glucose	Salmonella enterica	16	0.00152808
Glucose	Eikenella corrodens	17	0.00151747
Glucose	Aeromonas sobria	18	0.00149195
Glucose	Vibrio cholerae	19	0.00148721
Glucose	Serratia liquefaciens	20	0.0014494
Terconazole	Candida albicans	1	0.98079
Terconazole	Pseudomonas aeruginosa	2	0.0013142
Terconazole	Staphylococcus aureus	3	3.91255e-05
Terconazole	Escherichia coli	4	6.7173e-06
Terconazole	Staphylococcus epidermidis	5	4.06677e-06
Terconazole	Staphylococcus epidermis	6	2.35436e-06
Terconazole	Streptococcus mutans	7	6.26649e-07
Terconazole	Pichia anomala	8	4.25564e-07
Terconazole	Enterococcus faecalis	9	3.81791e-07
Terconazole	Acinetobacter baumannii	10	3.68396e-07
Terconazole	Burkholderia cenocepacia	11	2.60838e-07
Terconazole	Candida krusei	12	2.21417e-07
Terconazole	Serratia marcescens	13	1.77265e-07
Terconazole	Burkholderia multivorans	14	1.4843e-07
Terconazole	Candida glabrata	15	1.35708e-07
Terconazole	Salmonella enterica	16	1.33629e-07
Terconazole	Bacillus cereus	17	1.30787e-07
Terconazole	Enteric bacteria and other eubacteria	18	1.28288e-07
Terconazole	Human immunodeficiency virus 1	19	1.28114e-07
Terconazole	Eikenella corrodens	20	1.24593e-07
4-nitro-cinnamaldehyde	Pseudomonas aeruginosa	1	0.0360555
4-nitro-cinnamaldehyde	Vibrio cholerae	2	0.00637996
4-nitro-cinnamaldehyde	Acinetobacter baumannii	3	0.0047652
4-nitro-cinnamaldehyde	Salmonella enterica	4	0.00415706
4-nitro-cinnamaldehyde	Vibrio vulnificus	5	0.00373617
4-nitro-cinnamaldehyde	Plasmodium falciparum	6	0.00289574
4-nitro-cinnamaldehyde	Serratia marcescens	7	0.00272757
4-nitro-cinnamaldehyde	Klebsiella pneumoniae	8	0.00265258
4-nitro-cinnamaldehyde	Staphylococcus aureus	9	0.00242553
4-nitro-cinnamaldehyde	Stenotrophomonas maltophilia	10	0.00239132
4-nitro-cinnamaldehyde	Listeria monocytogenes	11	0.00235979
4-nitro-cinnamaldehyde	Vibrio anguillarum	12	0.00234483
4-nitro-cinnamaldehyde	Vibrio campbellii	13	0.00218542
4-nitro-cinnamaldehyde	Proteus mirabilis	14	0.00204311
4-nitro-cinnamaldehyde	Mycobacterium tuberculosis	15	0.0017954
4-nitro-cinnamaldehyde	Streptococcus pneumoniae	16	0.00174075
4-nitro-cinnamaldehyde	Bacillus subtilis	17	0.00148949
4-nitro-cinnamaldehyde	Serratia liquefaciens	18	0.00137663
4-nitro-cinnamaldehyde	Aeromonas sobria	19	0.00136395
4-nitro-cinnamaldehyde	Vibrio harveyi	20	0.00133763
GW 5074	Candida albicans	1	0.98079
GW 5074	Pseudomonas aeruginosa	2	0.0013142
GW 5074	Staphylococcus aureus	3	3.91255e-05
GW 5074	Escherichia coli	4	6.7173e-06
GW 5074	Staphylococcus epidermidis	5	4.06677e-06
GW 5074	Staphylococcus epidermis	6	2.35436e-06
GW 5074	Streptococcus mutans	7	6.26649e-07
GW 5074	Pichia anomala	8	4.25564e-07
GW 5074	Enterococcus faecalis	9	3.81791e-07
GW 5074	Acinetobacter baumannii	10	3.68396e-07
GW 5074	Burkholderia cenocepacia	11	2.60838e-07
GW 5074	Candida krusei	12	2.21417e-07
GW 5074	Serratia marcescens	13	1.77265e-07
GW 5074	Burkholderia multivorans	14	1.4843e-07
GW 5074	Candida glabrata	15	1.35708e-07
GW 5074	Salmonella enterica	16	1.33629e-07
GW 5074	Bacillus cereus	17	1.30787e-07
GW 5074	Enteric bacteria and other eubacteria	18	1.28288e-07
GW 5074	Human immunodeficiency virus 1	19	1.28114e-07
GW 5074	Eikenella corrodens	20	1.24593e-07
3,3-dimethyl-13-{8-methyl-[1,2,3,4]tetrazolo[1,5-a]quinolin-4-yl}-1H,2H,3H,4H,6H,11H,13H-indazolo[1,2-b]phthalazine-1,6,11-trione	Pseudomonas aeruginosa	1	0.961313
3,3-dimethyl-13-{8-methyl-[1,2,3,4]tetrazolo[1,5-a]quinolin-4-yl}-1H,2H,3H,4H,6H,11H,13H-indazolo[1,2-b]phthalazine-1,6,11-trione	Candida albicans	2	0.926355
3,3-dimethyl-13-{8-methyl-[1,2,3,4]tetrazolo[1,5-a]quinolin-4-yl}-1H,2H,3H,4H,6H,11H,13H-indazolo[1,2-b]phthalazine-1,6,11-trione	Escherichia coli	3	0.00127322
3,3-dimethyl-13-{8-methyl-[1,2,3,4]tetrazolo[1,5-a]quinolin-4-yl}-1H,2H,3H,4H,6H,11H,13H-indazolo[1,2-b]phthalazine-1,6,11-trione	Staphylococcus aureus	4	0.000874776
3,3-dimethyl-13-{8-methyl-[1,2,3,4]tetrazolo[1,5-a]quinolin-4-yl}-1H,2H,3H,4H,6H,11H,13H-indazolo[1,2-b]phthalazine-1,6,11-trione	Salmonella enterica	5	0.000417649
3,3-dimethyl-13-{8-methyl-[1,2,3,4]tetrazolo[1,5-a]quinolin-4-yl}-1H,2H,3H,4H,6H,11H,13H-indazolo[1,2-b]phthalazine-1,6,11-trione	Acinetobacter baumannii	6	0.000384545
3,3-dimethyl-13-{8-methyl-[1,2,3,4]tetrazolo[1,5-a]quinolin-4-yl}-1H,2H,3H,4H,6H,11H,13H-indazolo[1,2-b]phthalazine-1,6,11-trione	Staphylococcus epidermidis	7	0.000320955
3,3-dimethyl-13-{8-methyl-[1,2,3,4]tetrazolo[1,5-a]quinolin-4-yl}-1H,2H,3H,4H,6H,11H,13H-indazolo[1,2-b]phthalazine-1,6,11-trione	Klebsiella pneumoniae	8	0.0001398
3,3-dimethyl-13-{8-methyl-[1,2,3,4]tetrazolo[1,5-a]quinolin-4-yl}-1H,2H,3H,4H,6H,11H,13H-indazolo[1,2-b]phthalazine-1,6,11-trione	Vibrio harveyi	9	0.000114896
3,3-dimethyl-13-{8-methyl-[1,2,3,4]tetrazolo[1,5-a]quinolin-4-yl}-1H,2H,3H,4H,6H,11H,13H-indazolo[1,2-b]phthalazine-1,6,11-trione	Burkholderia cenocepacia	10	9.62393e-05
3,3-dimethyl-13-{8-methyl-[1,2,3,4]tetrazolo[1,5-a]quinolin-4-yl}-1H,2H,3H,4H,6H,11H,13H-indazolo[1,2-b]phthalazine-1,6,11-trione	Serratia marcescens	11	8.81232e-05
3,3-dimethyl-13-{8-methyl-[1,2,3,4]tetrazolo[1,5-a]quinolin-4-yl}-1H,2H,3H,4H,6H,11H,13H-indazolo[1,2-b]phthalazine-1,6,11-trione	Enterococcus faecalis	12	7.59419e-05
3,3-dimethyl-13-{8-methyl-[1,2,3,4]tetrazolo[1,5-a]quinolin-4-yl}-1H,2H,3H,4H,6H,11H,13H-indazolo[1,2-b]phthalazine-1,6,11-trione	Stenotrophomonas maltophilia	13	6.45509e-05
3,3-dimethyl-13-{8-methyl-[1,2,3,4]tetrazolo[1,5-a]quinolin-4-yl}-1H,2H,3H,4H,6H,11H,13H-indazolo[1,2-b]phthalazine-1,6,11-trione	Burkholderia multivorans	14	5.19244e-05
3,3-dimethyl-13-{8-methyl-[1,2,3,4]tetrazolo[1,5-a]quinolin-4-yl}-1H,2H,3H,4H,6H,11H,13H-indazolo[1,2-b]phthalazine-1,6,11-trione	Candida glabrata	15	5.10834e-05
3,3-dimethyl-13-{8-methyl-[1,2,3,4]tetrazolo[1,5-a]quinolin-4-yl}-1H,2H,3H,4H,6H,11H,13H-indazolo[1,2-b]phthalazine-1,6,11-trione	Streptococcus epidermidis	16	4.03573e-05
3,3-dimethyl-13-{8-methyl-[1,2,3,4]tetrazolo[1,5-a]quinolin-4-yl}-1H,2H,3H,4H,6H,11H,13H-indazolo[1,2-b]phthalazine-1,6,11-trione	Pichia anomala	17	3.90137e-05
3,3-dimethyl-13-{8-methyl-[1,2,3,4]tetrazolo[1,5-a]quinolin-4-yl}-1H,2H,3H,4H,6H,11H,13H-indazolo[1,2-b]phthalazine-1,6,11-trione	Candida krusei	18	3.04708e-05
3,3-dimethyl-13-{8-methyl-[1,2,3,4]tetrazolo[1,5-a]quinolin-4-yl}-1H,2H,3H,4H,6H,11H,13H-indazolo[1,2-b]phthalazine-1,6,11-trione	Bacillus cereus	19	2.28602e-05
3,3-dimethyl-13-{8-methyl-[1,2,3,4]tetrazolo[1,5-a]quinolin-4-yl}-1H,2H,3H,4H,6H,11H,13H-indazolo[1,2-b]phthalazine-1,6,11-trione	Listeria monocytogenes	20	2.26658e-05
Lemon oil	Staphylococcus aureus	1	0.970664
Lemon oil	Pseudomonas aeruginosa	2	0.000744335
Lemon oil	Staphylococcus epidermidis	3	2.97377e-05
Lemon oil	Enterococcus faecalis	4	1.45755e-05
Lemon oil	Escherichia coli	5	9.97709e-06
Lemon oil	Streptococcus mutans	6	6.37045e-06
Lemon oil	Candida albicans	7	1.07513e-06
Lemon oil	Listeria monocytogenes	8	1.00987e-06
Lemon oil	Staphylococcus epidermis	9	7.96706e-07
Lemon oil	Bacillus subtilis	10	6.00741e-07
Lemon oil	Vibrio harveyi	11	3.90114e-07
Lemon oil	Streptococcus pneumoniae	12	3.12475e-07
Lemon oil	Streptococcus epidermidis	13	1.11157e-07
Lemon oil	Clostridium perfringens	14	7.09672e-08
Lemon oil	Acinetobacter baumannii	15	5.78749e-08
Lemon oil	Haemophilus influenzae	16	4.97389e-08
Lemon oil	Stenotrophomonas maltophilia	17	3.77823e-08
Lemon oil	Salmonella enterica	18	3.27239e-08
Lemon oil	Enteric bacteria and other eubacteria	19	2.60542e-08
Lemon oil	Burkholderia cenocepacia	20	2.39651e-08
Latamoxef	Escherichia coli	1	0.940472
Latamoxef	Bacillus subtilis	2	0.395071
Latamoxef	Pseudomonas aeruginosa	3	0.266878
Latamoxef	Staphylococcus aureus	4	0.0195171
Latamoxef	Listeria monocytogenes	5	0.0126765
Latamoxef	Enteric bacteria and other eubacteria	6	0.00670065
Latamoxef	Streptococcus pneumoniae	7	0.00433287
Latamoxef	Klebsiella pneumoniae	8	0.00416832
Latamoxef	Klebsiella planticola	9	0.00339425
Latamoxef	Micrococcus luteus	10	0.0033788
Latamoxef	Acinetobacter baumannii	11	0.00228449
Latamoxef	Bacillus cereus	12	0.00209127
Latamoxef	Clostridium perfringens	13	0.00175628
Latamoxef	Propionibacterium acnes	14	0.00150243
Latamoxef	Proteus vulgaris	15	0.0014777
Latamoxef	Mycobacterium tuberculosis	16	0.00136011
Latamoxef	Pichia anomala	17	0.00120409
Latamoxef	Proteus mirabilis	18	0.00114938
Latamoxef	Vibrio harveyi	19	0.00107479
Latamoxef	Streptococcus pneumoniae serotype 4	20	0.000942019
(10R,11R)-Hydnocarpin D	Staphylococcus aureus	1	0.970664
(10R,11R)-Hydnocarpin D	Pseudomonas aeruginosa	2	0.000744335
(10R,11R)-Hydnocarpin D	Staphylococcus epidermidis	3	2.97377e-05
(10R,11R)-Hydnocarpin D	Enterococcus faecalis	4	1.45755e-05
(10R,11R)-Hydnocarpin D	Escherichia coli	5	9.97709e-06
(10R,11R)-Hydnocarpin D	Streptococcus mutans	6	6.37045e-06
(10R,11R)-Hydnocarpin D	Candida albicans	7	1.07513e-06
(10R,11R)-Hydnocarpin D	Listeria monocytogenes	8	1.00987e-06
(10R,11R)-Hydnocarpin D	Staphylococcus epidermis	9	7.96706e-07
(10R,11R)-Hydnocarpin D	Bacillus subtilis	10	6.00741e-07
(10R,11R)-Hydnocarpin D	Vibrio harveyi	11	3.90114e-07
(10R,11R)-Hydnocarpin D	Streptococcus pneumoniae	12	3.12475e-07
(10R,11R)-Hydnocarpin D	Streptococcus epidermidis	13	1.11157e-07
(10R,11R)-Hydnocarpin D	Clostridium perfringens	14	7.09672e-08
(10R,11R)-Hydnocarpin D	Acinetobacter baumannii	15	5.78749e-08
(10R,11R)-Hydnocarpin D	Haemophilus influenzae	16	4.97389e-08
(10R,11R)-Hydnocarpin D	Stenotrophomonas maltophilia	17	3.77823e-08
(10R,11R)-Hydnocarpin D	Salmonella enterica	18	3.27239e-08
(10R,11R)-Hydnocarpin D	Enteric bacteria and other eubacteria	19	2.60542e-08
(10R,11R)-Hydnocarpin D	Burkholderia cenocepacia	20	2.39651e-08
Citropin 1.1	Staphylococcus aureus	1	0.970664
Citropin 1.1	Pseudomonas aeruginosa	2	0.000744335
Citropin 1.1	Staphylococcus epidermidis	3	2.97377e-05
Citropin 1.1	Enterococcus faecalis	4	1.45755e-05
Citropin 1.1	Escherichia coli	5	9.97709e-06
Citropin 1.1	Streptococcus mutans	6	6.37045e-06
Citropin 1.1	Candida albicans	7	1.07513e-06
Citropin 1.1	Listeria monocytogenes	8	1.00987e-06
Citropin 1.1	Staphylococcus epidermis	9	7.96706e-07
Citropin 1.1	Bacillus subtilis	10	6.00741e-07
Citropin 1.1	Vibrio harveyi	11	3.90114e-07
Citropin 1.1	Streptococcus pneumoniae	12	3.12475e-07
Citropin 1.1	Streptococcus epidermidis	13	1.11157e-07
Citropin 1.1	Clostridium perfringens	14	7.09672e-08
Citropin 1.1	Acinetobacter baumannii	15	5.78749e-08
Citropin 1.1	Haemophilus influenzae	16	4.97389e-08
Citropin 1.1	Stenotrophomonas maltophilia	17	3.77823e-08
Citropin 1.1	Salmonella enterica	18	3.27239e-08
Citropin 1.1	Enteric bacteria and other eubacteria	19	2.60542e-08
Citropin 1.1	Burkholderia cenocepacia	20	2.39651e-08
AAP2	Streptococcus mutans	1	0.958099
AAP2	Pseudomonas aeruginosa	2	0.000444875
AAP2	Staphylococcus aureus	3	0.000259258
AAP2	Streptococcus sanguis	4	0.000157871
AAP2	Actinomyces oris	5	9.01501e-05
AAP2	Enterococcus faecalis	6	7.54417e-06
AAP2	Escherichia coli	7	6.92079e-06
AAP2	Streptococcus sanguinis	8	2.69487e-06
AAP2	Staphylococcus epidermidis	9	1.97242e-06
AAP2	Bacillus subtilis	10	1.77545e-06
AAP2	Listeria monocytogenes	11	1.43076e-06
AAP2	Streptococcus gordonii	12	1.28829e-06
AAP2	Haemophilus influenzae	13	1.2508e-06
AAP2	Candida albicans	14	1.13535e-06
AAP2	Mycobacterium tuberculosis	15	9.53145e-07
AAP2	Streptococcus pneumoniae	16	9.02736e-07
AAP2	Stenotrophomonas maltophilia	17	8.947e-07
AAP2	Salmonella enterica	18	4.92659e-07
AAP2	Proteus mirabilis	19	4.70859e-07
AAP2	Human immunodeficiency virus 1	20	4.70764e-07
(2R)-2-amino-3-(2,3-dihydro-1H-inden-2-yl)propanoic acid	Staphylococcus aureus	1	0.984403
(2R)-2-amino-3-(2,3-dihydro-1H-inden-2-yl)propanoic acid	Staphylococcus epidermis	2	0.978525
(2R)-2-amino-3-(2,3-dihydro-1H-inden-2-yl)propanoic acid	Pseudomonas aeruginosa	3	0.000641435
(2R)-2-amino-3-(2,3-dihydro-1H-inden-2-yl)propanoic acid	Staphylococcus epidermidis	4	8.58327e-06
(2R)-2-amino-3-(2,3-dihydro-1H-inden-2-yl)propanoic acid	Escherichia coli	5	8.15377e-06
(2R)-2-amino-3-(2,3-dihydro-1H-inden-2-yl)propanoic acid	Bacillus subtilis	6	6.8037e-06
(2R)-2-amino-3-(2,3-dihydro-1H-inden-2-yl)propanoic acid	Enterococcus faecalis	7	6.03773e-06
(2R)-2-amino-3-(2,3-dihydro-1H-inden-2-yl)propanoic acid	Candida albicans	8	3.10673e-06
(2R)-2-amino-3-(2,3-dihydro-1H-inden-2-yl)propanoic acid	Streptococcus mutans	9	1.77536e-06
(2R)-2-amino-3-(2,3-dihydro-1H-inden-2-yl)propanoic acid	Listeria monocytogenes	10	1.04949e-06
(2R)-2-amino-3-(2,3-dihydro-1H-inden-2-yl)propanoic acid	Streptococcus pneumoniae	11	7.6431e-07
(2R)-2-amino-3-(2,3-dihydro-1H-inden-2-yl)propanoic acid	Streptococcus epidermidis	12	3.56969e-07
(2R)-2-amino-3-(2,3-dihydro-1H-inden-2-yl)propanoic acid	Salmonella enterica	13	3.35541e-07
(2R)-2-amino-3-(2,3-dihydro-1H-inden-2-yl)propanoic acid	Clostridium perfringens	14	2.80842e-07
(2R)-2-amino-3-(2,3-dihydro-1H-inden-2-yl)propanoic acid	Haemophilus influenzae	15	2.22237e-07
(2R)-2-amino-3-(2,3-dihydro-1H-inden-2-yl)propanoic acid	Acinetobacter baumannii	16	1.69879e-07
(2R)-2-amino-3-(2,3-dihydro-1H-inden-2-yl)propanoic acid	Klebsiella planticola	17	1.54441e-07
(2R)-2-amino-3-(2,3-dihydro-1H-inden-2-yl)propanoic acid	Enteric bacteria and other eubacteria	18	1.21229e-07
(2R)-2-amino-3-(2,3-dihydro-1H-inden-2-yl)propanoic acid	Human immunodeficiency virus 1	19	1.01694e-07
(2R)-2-amino-3-(2,3-dihydro-1H-inden-2-yl)propanoic acid	Burkholderia pseudomallei	20	1.01178e-07
Furanone 56	Pseudomonas aeruginosa	1	0.966744
Furanone 56	Salmonella enterica	2	0.227158
Furanone 56	Staphylococcus epidermidis	3	0.208087
Furanone 56	Staphylococcus aureus	4	0.0771312
Furanone 56	Acinetobacter baumannii	5	0.0339546
Furanone 56	Klebsiella pneumoniae	6	0.00626101
Furanone 56	Vibrio cholerae	7	0.00434643
Furanone 56	Escherichia coli	8	0.00400663
Furanone 56	Serratia marcescens	9	0.00381806
Furanone 56	Enterococcus faecalis	10	0.00373172
Furanone 56	Listeria monocytogenes	11	0.00325016
Furanone 56	Streptococcus pneumoniae	12	0.00317943
Furanone 56	Enterococcus faecium	13	0.00255559
Furanone 56	Proteus mirabilis	14	0.00236793
Furanone 56	Enterococcus gallinarum	15	0.00218175
Furanone 56	Vibrio vulnificus	16	0.00194857
Furanone 56	Bacillus subtilis	17	0.00189775
Furanone 56	Burkholderia cepacia	18	0.00180252
Furanone 56	Stenotrophomonas maltophilia	19	0.00168478
Furanone 56	Plasmodium falciparum	20	0.00159843
cis-4-Hydroxy-L-proline	Staphylococcus epidermis	1	0.933789
cis-4-Hydroxy-L-proline	Staphylococcus aureus	2	0.0114812
cis-4-Hydroxy-L-proline	Pseudomonas aeruginosa	3	0.000571571
cis-4-Hydroxy-L-proline	Enterococcus faecalis	4	0.00010969
cis-4-Hydroxy-L-proline	Bacillus subtilis	5	8.40948e-05
cis-4-Hydroxy-L-proline	Streptococcus pneumoniae	6	5.31771e-05
cis-4-Hydroxy-L-proline	Listeria monocytogenes	7	4.25915e-05
cis-4-Hydroxy-L-proline	Salmonella enterica	8	2.97753e-05
cis-4-Hydroxy-L-proline	Staphylococcus epidermidis	9	2.92879e-05
cis-4-Hydroxy-L-proline	Clostridium perfringens	10	2.43582e-05
cis-4-Hydroxy-L-proline	Haemophilus influenzae	11	2.1435e-05
cis-4-Hydroxy-L-proline	Streptococcus mutans	12	1.70802e-05
cis-4-Hydroxy-L-proline	Escherichia coli	13	1.60194e-05
cis-4-Hydroxy-L-proline	Human immunodeficiency virus 1	14	1.16736e-05
cis-4-Hydroxy-L-proline	Mycobacterium tuberculosis	15	9.72991e-06
cis-4-Hydroxy-L-proline	Burkholderia pseudomallei	16	9.12786e-06
cis-4-Hydroxy-L-proline	Enteric bacteria and other eubacteria	17	8.64588e-06
cis-4-Hydroxy-L-proline	Stenotrophomonas maltophilia	18	8.53161e-06
cis-4-Hydroxy-L-proline	Acinetobacter baumannii	19	7.04528e-06
cis-4-Hydroxy-L-proline	Streptococcus epidermidis	20	7.01815e-06
Cefoperazone	Pseudomonas aeruginosa	1	0.963695
Cefoperazone	Escherichia coli	2	0.949924
Cefoperazone	Staphylococcus aureus	3	0.0019243
Cefoperazone	Vibrio harveyi	4	0.00122313
Cefoperazone	Salmonella enterica	5	0.00046822
Cefoperazone	Klebsiella pneumoniae	6	0.000384264
Cefoperazone	Enteric bacteria and other eubacteria	7	0.000200253
Cefoperazone	Acinetobacter baumannii	8	0.000172363
Cefoperazone	Bacillus subtilis	9	0.00017058
Cefoperazone	Burkholderia cenocepacia	10	0.000168694
Cefoperazone	Listeria monocytogenes	11	0.000122698
Cefoperazone	Vibrio cholerae	12	0.00011618
Cefoperazone	Burkholderia multivorans	13	9.0896e-05
Cefoperazone	Proteus mirabilis	14	8.63718e-05
Cefoperazone	Stenotrophomonas maltophilia	15	7.24349e-05
Cefoperazone	Streptococcus pneumoniae	16	6.6836e-05
Cefoperazone	Serratia marcescens	17	6.62328e-05
Cefoperazone	Mycobacterium tuberculosis	18	4.98449e-05
Cefoperazone	Proteus vulgaris	19	4.36508e-05
Cefoperazone	Staphylococcus epidermidis	20	4.21692e-05
Silver sulfadiazine	Staphylococcus aureus	1	0.970664
Silver sulfadiazine	Pseudomonas aeruginosa	2	0.000744335
Silver sulfadiazine	Staphylococcus epidermidis	3	2.97377e-05
Silver sulfadiazine	Enterococcus faecalis	4	1.45755e-05
Silver sulfadiazine	Escherichia coli	5	9.97709e-06
Silver sulfadiazine	Streptococcus mutans	6	6.37045e-06
Silver sulfadiazine	Candida albicans	7	1.07513e-06
Silver sulfadiazine	Listeria monocytogenes	8	1.00987e-06
Silver sulfadiazine	Staphylococcus epidermis	9	7.96706e-07
Silver sulfadiazine	Bacillus subtilis	10	6.00741e-07
Silver sulfadiazine	Vibrio harveyi	11	3.90114e-07
Silver sulfadiazine	Streptococcus pneumoniae	12	3.12475e-07
Silver sulfadiazine	Streptococcus epidermidis	13	1.11157e-07
Silver sulfadiazine	Clostridium perfringens	14	7.09672e-08
Silver sulfadiazine	Acinetobacter baumannii	15	5.78749e-08
Silver sulfadiazine	Haemophilus influenzae	16	4.97389e-08
Silver sulfadiazine	Stenotrophomonas maltophilia	17	3.77823e-08
Silver sulfadiazine	Salmonella enterica	18	3.27239e-08
Silver sulfadiazine	Enteric bacteria and other eubacteria	19	2.60542e-08
Silver sulfadiazine	Burkholderia cenocepacia	20	2.39651e-08
13-(2-chloro-7-methylquinolin-3-yl)-3,3-dimethyl-1H,2H,3H,4H,6H,11H,13H-indazolo[1,2-b]phthalazine-1,6,11-trione	Pseudomonas aeruginosa	1	0.961313
13-(2-chloro-7-methylquinolin-3-yl)-3,3-dimethyl-1H,2H,3H,4H,6H,11H,13H-indazolo[1,2-b]phthalazine-1,6,11-trione	Candida albicans	2	0.926355
13-(2-chloro-7-methylquinolin-3-yl)-3,3-dimethyl-1H,2H,3H,4H,6H,11H,13H-indazolo[1,2-b]phthalazine-1,6,11-trione	Escherichia coli	3	0.00127322
13-(2-chloro-7-methylquinolin-3-yl)-3,3-dimethyl-1H,2H,3H,4H,6H,11H,13H-indazolo[1,2-b]phthalazine-1,6,11-trione	Staphylococcus aureus	4	0.000874776
13-(2-chloro-7-methylquinolin-3-yl)-3,3-dimethyl-1H,2H,3H,4H,6H,11H,13H-indazolo[1,2-b]phthalazine-1,6,11-trione	Salmonella enterica	5	0.000417649
13-(2-chloro-7-methylquinolin-3-yl)-3,3-dimethyl-1H,2H,3H,4H,6H,11H,13H-indazolo[1,2-b]phthalazine-1,6,11-trione	Acinetobacter baumannii	6	0.000384545
13-(2-chloro-7-methylquinolin-3-yl)-3,3-dimethyl-1H,2H,3H,4H,6H,11H,13H-indazolo[1,2-b]phthalazine-1,6,11-trione	Staphylococcus epidermidis	7	0.000320955
13-(2-chloro-7-methylquinolin-3-yl)-3,3-dimethyl-1H,2H,3H,4H,6H,11H,13H-indazolo[1,2-b]phthalazine-1,6,11-trione	Klebsiella pneumoniae	8	0.0001398
13-(2-chloro-7-methylquinolin-3-yl)-3,3-dimethyl-1H,2H,3H,4H,6H,11H,13H-indazolo[1,2-b]phthalazine-1,6,11-trione	Vibrio harveyi	9	0.000114896
13-(2-chloro-7-methylquinolin-3-yl)-3,3-dimethyl-1H,2H,3H,4H,6H,11H,13H-indazolo[1,2-b]phthalazine-1,6,11-trione	Burkholderia cenocepacia	10	9.62393e-05
13-(2-chloro-7-methylquinolin-3-yl)-3,3-dimethyl-1H,2H,3H,4H,6H,11H,13H-indazolo[1,2-b]phthalazine-1,6,11-trione	Serratia marcescens	11	8.81232e-05
13-(2-chloro-7-methylquinolin-3-yl)-3,3-dimethyl-1H,2H,3H,4H,6H,11H,13H-indazolo[1,2-b]phthalazine-1,6,11-trione	Enterococcus faecalis	12	7.59419e-05
13-(2-chloro-7-methylquinolin-3-yl)-3,3-dimethyl-1H,2H,3H,4H,6H,11H,13H-indazolo[1,2-b]phthalazine-1,6,11-trione	Stenotrophomonas maltophilia	13	6.45509e-05
13-(2-chloro-7-methylquinolin-3-yl)-3,3-dimethyl-1H,2H,3H,4H,6H,11H,13H-indazolo[1,2-b]phthalazine-1,6,11-trione	Burkholderia multivorans	14	5.19244e-05
13-(2-chloro-7-methylquinolin-3-yl)-3,3-dimethyl-1H,2H,3H,4H,6H,11H,13H-indazolo[1,2-b]phthalazine-1,6,11-trione	Candida glabrata	15	5.10834e-05
13-(2-chloro-7-methylquinolin-3-yl)-3,3-dimethyl-1H,2H,3H,4H,6H,11H,13H-indazolo[1,2-b]phthalazine-1,6,11-trione	Streptococcus epidermidis	16	4.03573e-05
13-(2-chloro-7-methylquinolin-3-yl)-3,3-dimethyl-1H,2H,3H,4H,6H,11H,13H-indazolo[1,2-b]phthalazine-1,6,11-trione	Pichia anomala	17	3.90137e-05
13-(2-chloro-7-methylquinolin-3-yl)-3,3-dimethyl-1H,2H,3H,4H,6H,11H,13H-indazolo[1,2-b]phthalazine-1,6,11-trione	Candida krusei	18	3.04708e-05
13-(2-chloro-7-methylquinolin-3-yl)-3,3-dimethyl-1H,2H,3H,4H,6H,11H,13H-indazolo[1,2-b]phthalazine-1,6,11-trione	Bacillus cereus	19	2.28602e-05
13-(2-chloro-7-methylquinolin-3-yl)-3,3-dimethyl-1H,2H,3H,4H,6H,11H,13H-indazolo[1,2-b]phthalazine-1,6,11-trione	Listeria monocytogenes	20	2.26658e-05
16P-AC	Staphylococcus aureus	1	0.963466
16P-AC	Staphylococcus epidermidis	2	0.880512
16P-AC	Pseudomonas aeruginosa	3	0.218967
16P-AC	Enterococcus faecalis	4	0.000968804
16P-AC	Listeria monocytogenes	5	0.000239904
16P-AC	Candida albicans	6	0.000181262
16P-AC	Escherichia coli	7	0.000173939
16P-AC	Streptococcus pneumoniae	8	0.000150542
16P-AC	Bacillus subtilis	9	0.000127297
16P-AC	Streptococcus mutans	10	9.72151e-05
16P-AC	Acinetobacter baumannii	11	7.09906e-05
16P-AC	Vibrio harveyi	12	6.44739e-05
16P-AC	Enterococcus faecium	13	3.54721e-05
16P-AC	Burkholderia cenocepacia	14	3.38691e-05
16P-AC	Kocuria rhizophila	15	2.66252e-05
16P-AC	Salmonella enterica	16	2.41802e-05
16P-AC	Burkholderia cepacia	17	2.25118e-05
16P-AC	Clostridium perfringens	18	1.4838e-05
16P-AC	Burkholderia multivorans	19	1.47186e-05
16P-AC	Streptococcus epidermidis	20	1.28336e-05
Enoxacin	Haemophilus influenzae	1	0.608653
Enoxacin	Stenotrophomonas maltophilia	2	0.00424378
Enoxacin	Pseudomonas aeruginosa	3	0.00306999
Enoxacin	Enterococcus faecalis	4	0.00118079
Enoxacin	Staphylococcus aureus	5	0.00114864
Enoxacin	Listeria monocytogenes	6	0.000694091
Enoxacin	Mycobacterium tuberculosis	7	0.000460777
Enoxacin	Burkholderia pseudomallei	8	0.000288185
Enoxacin	Serratia marcescens	9	0.000276959
Enoxacin	Clostridium perfringens	10	0.000273751
Enoxacin	Staphylococcus epidermis	11	0.000268236
Enoxacin	Streptococcus mutans	12	0.000249059
Enoxacin	Human immunodeficiency virus 1	13	0.000219763
Enoxacin	Streptococcus pneumoniae	14	0.000154182
Enoxacin	Proteus vulgaris	15	0.000151186
Enoxacin	Actinomyces oris	16	0.000146586
Enoxacin	Vibrio harveyi	17	0.00014446
Enoxacin	Proteus mirabilis	18	0.00013848
Enoxacin	Bacillus subtilis	19	0.000130323
Enoxacin	Staphylococcus epidermidis	20	0.000129963
Ciprofloxacin	Candida albicans	1	0.980452
Ciprofloxacin	Pseudomonas aeruginosa	2	0.951718
Ciprofloxacin	Staphylococcus aureus	3	0.943924
Ciprofloxacin	Escherichia coli	4	0.820281
Ciprofloxacin	Streptococcus mutans	5	0.780042
Ciprofloxacin	Staphylococcus epidermis	6	0.679753
Ciprofloxacin	Staphylococcus epidermidis	7	0.515256
Ciprofloxacin	Salmonella enterica	8	0.467325
Ciprofloxacin	Vibrio harveyi	9	0.222273
Ciprofloxacin	Enterococcus faecalis	10	0.206328
Ciprofloxacin	Bacillus subtilis	11	0.130263
Ciprofloxacin	Actinomyces oris	12	0.118701
Ciprofloxacin	Human immunodeficiency virus 1	13	0.0752174
Ciprofloxacin	Streptococcus sanguis	14	0.0493614
Ciprofloxacin	Stenotrophomonas maltophilia	15	0.0453155
Ciprofloxacin	Haemophilus influenzae	16	0.0449088
Ciprofloxacin	Listeria monocytogenes	17	0.0357608
Ciprofloxacin	Burkholderia cenocepacia	18	0.0330111
Ciprofloxacin	Streptococcus pneumoniae	19	0.0274643
Ciprofloxacin	Serratia marcescens	20	0.0271404
3-Nitrophenylalanine	Staphylococcus aureus	1	0.984403
3-Nitrophenylalanine	Staphylococcus epidermis	2	0.978525
3-Nitrophenylalanine	Pseudomonas aeruginosa	3	0.000641435
3-Nitrophenylalanine	Staphylococcus epidermidis	4	8.58327e-06
3-Nitrophenylalanine	Escherichia coli	5	8.15377e-06
3-Nitrophenylalanine	Bacillus subtilis	6	6.8037e-06
3-Nitrophenylalanine	Enterococcus faecalis	7	6.03773e-06
3-Nitrophenylalanine	Candida albicans	8	3.10673e-06
3-Nitrophenylalanine	Streptococcus mutans	9	1.77536e-06
3-Nitrophenylalanine	Listeria monocytogenes	10	1.04949e-06
3-Nitrophenylalanine	Streptococcus pneumoniae	11	7.6431e-07
3-Nitrophenylalanine	Streptococcus epidermidis	12	3.56969e-07
3-Nitrophenylalanine	Salmonella enterica	13	3.35541e-07
3-Nitrophenylalanine	Clostridium perfringens	14	2.80842e-07
3-Nitrophenylalanine	Haemophilus influenzae	15	2.22237e-07
3-Nitrophenylalanine	Acinetobacter baumannii	16	1.69879e-07
3-Nitrophenylalanine	Klebsiella planticola	17	1.54441e-07
3-Nitrophenylalanine	Enteric bacteria and other eubacteria	18	1.21229e-07
3-Nitrophenylalanine	Human immunodeficiency virus 1	19	1.01694e-07
3-Nitrophenylalanine	Burkholderia pseudomallei	20	1.01178e-07
CRAMP	Pseudomonas aeruginosa	1	0.984296
CRAMP	Staphylococcus aureus	2	9.75115e-07
CRAMP	Escherichia coli	3	3.8697e-08
CRAMP	Staphylococcus epidermidis	4	3.64168e-09
CRAMP	Salmonella enterica	5	2.84554e-09
CRAMP	Streptococcus mutans	6	2.8374e-09
CRAMP	Candida albicans	7	1.98085e-09
CRAMP	Enterococcus faecalis	8	5.21605e-10
CRAMP	Vibrio harveyi	9	4.73683e-10
CRAMP	Stenotrophomonas maltophilia	10	2.39465e-10
CRAMP	Serratia marcescens	11	2.17327e-10
CRAMP	Acinetobacter baumannii	12	1.28006e-10
CRAMP	Vibrio cholerae	13	1.21142e-10
CRAMP	Bacillus subtilis	14	6.88419e-11
CRAMP	Burkholderia cenocepacia	15	6.03157e-11
CRAMP	Klebsiella pneumoniae	16	5.36172e-11
CRAMP	Listeria monocytogenes	17	5.1064e-11
CRAMP	Actinomyces oris	18	3.34393e-11
CRAMP	Streptococcus pneumoniae	19	3.23217e-11
CRAMP	Burkholderia multivorans	20	2.38941e-11
D-Leucine	Staphylococcus epidermis	1	0.933789
D-Leucine	Staphylococcus aureus	2	0.0114812
D-Leucine	Pseudomonas aeruginosa	3	0.000571571
D-Leucine	Enterococcus faecalis	4	0.00010969
D-Leucine	Bacillus subtilis	5	8.40948e-05
D-Leucine	Streptococcus pneumoniae	6	5.31771e-05
D-Leucine	Listeria monocytogenes	7	4.25915e-05
D-Leucine	Salmonella enterica	8	2.97753e-05
D-Leucine	Staphylococcus epidermidis	9	2.92879e-05
D-Leucine	Clostridium perfringens	10	2.43582e-05
D-Leucine	Haemophilus influenzae	11	2.1435e-05
D-Leucine	Streptococcus mutans	12	1.70802e-05
D-Leucine	Escherichia coli	13	1.60194e-05
D-Leucine	Human immunodeficiency virus 1	14	1.16736e-05
D-Leucine	Mycobacterium tuberculosis	15	9.72991e-06
D-Leucine	Burkholderia pseudomallei	16	9.12786e-06
D-Leucine	Enteric bacteria and other eubacteria	17	8.64588e-06
D-Leucine	Stenotrophomonas maltophilia	18	8.53161e-06
D-Leucine	Acinetobacter baumannii	19	7.04528e-06
D-Leucine	Streptococcus epidermidis	20	7.01815e-06
Carbonyl cyanide m-chlorophenylhydrazone	Pseudomonas aeruginosa	1	0.971144
Carbonyl cyanide m-chlorophenylhydrazone	Escherichia coli	2	0.941426
Carbonyl cyanide m-chlorophenylhydrazone	Staphylococcus aureus	3	0.932041
Carbonyl cyanide m-chlorophenylhydrazone	Vibrio harveyi	4	0.00212404
Carbonyl cyanide m-chlorophenylhydrazone	Bacillus subtilis	5	0.00084439
Carbonyl cyanide m-chlorophenylhydrazone	Listeria monocytogenes	6	0.000593379
Carbonyl cyanide m-chlorophenylhydrazone	Burkholderia cenocepacia	7	0.000549153
Carbonyl cyanide m-chlorophenylhydrazone	Staphylococcus epidermidis	8	0.000252879
Carbonyl cyanide m-chlorophenylhydrazone	Enterococcus faecalis	9	0.000252426
Carbonyl cyanide m-chlorophenylhydrazone	Acinetobacter baumannii	10	0.000242297
Carbonyl cyanide m-chlorophenylhydrazone	Klebsiella pneumoniae	11	0.000239319
Carbonyl cyanide m-chlorophenylhydrazone	Burkholderia multivorans	12	0.000233362
Carbonyl cyanide m-chlorophenylhydrazone	Streptococcus epidermidis	13	0.000229939
Carbonyl cyanide m-chlorophenylhydrazone	Salmonella enterica	14	0.000222822
Carbonyl cyanide m-chlorophenylhydrazone	Enteric bacteria and other eubacteria	15	0.000184043
Carbonyl cyanide m-chlorophenylhydrazone	Micrococcus luteus	16	0.000153308
Carbonyl cyanide m-chlorophenylhydrazone	Streptococcus pneumoniae	17	0.000143968
Carbonyl cyanide m-chlorophenylhydrazone	Klebsiella planticola	18	0.000100762
Carbonyl cyanide m-chlorophenylhydrazone	Streptococcus mutans	19	9.39146e-05
Carbonyl cyanide m-chlorophenylhydrazone	Stenotrophomonas maltophilia	20	9.11277e-05
4-Chlorochalcone	Haemophilus influenzae	1	0.608653
4-Chlorochalcone	Stenotrophomonas maltophilia	2	0.00424378
4-Chlorochalcone	Pseudomonas aeruginosa	3	0.00306999
4-Chlorochalcone	Enterococcus faecalis	4	0.00118079
4-Chlorochalcone	Staphylococcus aureus	5	0.00114864
4-Chlorochalcone	Listeria monocytogenes	6	0.000694091
4-Chlorochalcone	Mycobacterium tuberculosis	7	0.000460777
4-Chlorochalcone	Burkholderia pseudomallei	8	0.000288185
4-Chlorochalcone	Serratia marcescens	9	0.000276959
4-Chlorochalcone	Clostridium perfringens	10	0.000273751
4-Chlorochalcone	Staphylococcus epidermis	11	0.000268236
4-Chlorochalcone	Streptococcus mutans	12	0.000249059
4-Chlorochalcone	Human immunodeficiency virus 1	13	0.000219763
4-Chlorochalcone	Streptococcus pneumoniae	14	0.000154182
4-Chlorochalcone	Proteus vulgaris	15	0.000151186
4-Chlorochalcone	Actinomyces oris	16	0.000146586
4-Chlorochalcone	Vibrio harveyi	17	0.00014446
4-Chlorochalcone	Proteus mirabilis	18	0.00013848
4-Chlorochalcone	Bacillus subtilis	19	0.000130323
4-Chlorochalcone	Staphylococcus epidermidis	20	0.000129963
3,5-Difluoro-dl-phenylalanine	Staphylococcus epidermis	1	0.933789
3,5-Difluoro-dl-phenylalanine	Staphylococcus aureus	2	0.0114812
3,5-Difluoro-dl-phenylalanine	Pseudomonas aeruginosa	3	0.000571571
3,5-Difluoro-dl-phenylalanine	Enterococcus faecalis	4	0.00010969
3,5-Difluoro-dl-phenylalanine	Bacillus subtilis	5	8.40948e-05
3,5-Difluoro-dl-phenylalanine	Streptococcus pneumoniae	6	5.31771e-05
3,5-Difluoro-dl-phenylalanine	Listeria monocytogenes	7	4.25915e-05
3,5-Difluoro-dl-phenylalanine	Salmonella enterica	8	2.97753e-05
3,5-Difluoro-dl-phenylalanine	Staphylococcus epidermidis	9	2.92879e-05
3,5-Difluoro-dl-phenylalanine	Clostridium perfringens	10	2.43582e-05
3,5-Difluoro-dl-phenylalanine	Haemophilus influenzae	11	2.1435e-05
3,5-Difluoro-dl-phenylalanine	Streptococcus mutans	12	1.70802e-05
3,5-Difluoro-dl-phenylalanine	Escherichia coli	13	1.60194e-05
3,5-Difluoro-dl-phenylalanine	Human immunodeficiency virus 1	14	1.16736e-05
3,5-Difluoro-dl-phenylalanine	Mycobacterium tuberculosis	15	9.72991e-06
3,5-Difluoro-dl-phenylalanine	Burkholderia pseudomallei	16	9.12786e-06
3,5-Difluoro-dl-phenylalanine	Enteric bacteria and other eubacteria	17	8.64588e-06
3,5-Difluoro-dl-phenylalanine	Stenotrophomonas maltophilia	18	8.53161e-06
3,5-Difluoro-dl-phenylalanine	Acinetobacter baumannii	19	7.04528e-06
3,5-Difluoro-dl-phenylalanine	Streptococcus epidermidis	20	7.01815e-06
BMAP-18	Burkholderia pseudomallei	1	0.268804
BMAP-18	Pseudomonas aeruginosa	2	0.00593899
BMAP-18	Staphylococcus aureus	3	0.000778755
BMAP-18	Staphylococcus epidermidis	4	0.000666762
BMAP-18	Stenotrophomonas maltophilia	5	0.000645171
BMAP-18	Enterococcus faecalis	6	0.000595272
BMAP-18	Human immunodeficiency virus 1	7	0.000489921
BMAP-18	Streptococcus pneumoniae	8	0.000377588
BMAP-18	Listeria monocytogenes	9	0.000325762
BMAP-18	Plasmodium falciparum	10	0.000302173
BMAP-18	Salmonella enterica	11	0.000301358
BMAP-18	Clostridium perfringens	12	0.000300024
BMAP-18	Staphylococcus epidermis	13	0.000293356
BMAP-18	Acinetobacter baumannii	14	0.000279967
BMAP-18	Escherichia coli	15	0.000261373
BMAP-18	Enteric bacteria and other eubacteria	16	0.000255675
BMAP-18	Bacillus subtilis	17	0.000241435
BMAP-18	Haemophilus influenzae	18	0.000226268
BMAP-18	Proteus vulgaris	19	0.000217723
BMAP-18	Mycobacterium tuberculosis	20	0.000177641
Naringenin	Pseudomonas aeruginosa	1	0.962639
Naringenin	Escherichia coli	2	0.945575
Naringenin	Vibrio harveyi	3	0.653459
Naringenin	Staphylococcus aureus	4	0.0304083
Naringenin	Vibrio cholerae	5	0.0139348
Naringenin	Klebsiella pneumoniae	6	0.00516571
Naringenin	Acinetobacter baumannii	7	0.00312249
Naringenin	Salmonella enterica	8	0.00291692
Naringenin	Proteus mirabilis	9	0.00240095
Naringenin	Listeria monocytogenes	10	0.00237947
Naringenin	Burkholderia cenocepacia	11	0.00161239
Naringenin	Enteric bacteria and other eubacteria	12	0.00151173
Naringenin	Streptococcus pneumoniae	13	0.00146888
Naringenin	Bacillus subtilis	14	0.00142151
Naringenin	Serratia marcescens	15	0.00139888
Naringenin	Yersinia enterocolitica	16	0.00116593
Naringenin	Proteus vulgaris	17	0.00115602
Naringenin	Stenotrophomonas maltophilia	18	0.00106908
Naringenin	Burkholderia multivorans	19	0.00106377
Naringenin	Mycobacterium tuberculosis	20	0.000902558
Isosilybin A	Staphylococcus aureus	1	0.970664
Isosilybin A	Pseudomonas aeruginosa	2	0.000744335
Isosilybin A	Staphylococcus epidermidis	3	2.97377e-05
Isosilybin A	Enterococcus faecalis	4	1.45755e-05
Isosilybin A	Escherichia coli	5	9.97709e-06
Isosilybin A	Streptococcus mutans	6	6.37045e-06
Isosilybin A	Candida albicans	7	1.07513e-06
Isosilybin A	Listeria monocytogenes	8	1.00987e-06
Isosilybin A	Staphylococcus epidermis	9	7.96706e-07
Isosilybin A	Bacillus subtilis	10	6.00741e-07
Isosilybin A	Vibrio harveyi	11	3.90114e-07
Isosilybin A	Streptococcus pneumoniae	12	3.12475e-07
Isosilybin A	Streptococcus epidermidis	13	1.11157e-07
Isosilybin A	Clostridium perfringens	14	7.09672e-08
Isosilybin A	Acinetobacter baumannii	15	5.78749e-08
Isosilybin A	Haemophilus influenzae	16	4.97389e-08
Isosilybin A	Stenotrophomonas maltophilia	17	3.77823e-08
Isosilybin A	Salmonella enterica	18	3.27239e-08
Isosilybin A	Enteric bacteria and other eubacteria	19	2.60542e-08
Isosilybin A	Burkholderia cenocepacia	20	2.39651e-08
beta-Pinene	Candida albicans	1	0.98079
beta-Pinene	Pseudomonas aeruginosa	2	0.0013142
beta-Pinene	Staphylococcus aureus	3	3.91255e-05
beta-Pinene	Escherichia coli	4	6.7173e-06
beta-Pinene	Staphylococcus epidermidis	5	4.06677e-06
beta-Pinene	Staphylococcus epidermis	6	2.35436e-06
beta-Pinene	Streptococcus mutans	7	6.26649e-07
beta-Pinene	Pichia anomala	8	4.25564e-07
beta-Pinene	Enterococcus faecalis	9	3.81791e-07
beta-Pinene	Acinetobacter baumannii	10	3.68396e-07
beta-Pinene	Burkholderia cenocepacia	11	2.60838e-07
beta-Pinene	Candida krusei	12	2.21417e-07
beta-Pinene	Serratia marcescens	13	1.77265e-07
beta-Pinene	Burkholderia multivorans	14	1.4843e-07
beta-Pinene	Candida glabrata	15	1.35708e-07
beta-Pinene	Salmonella enterica	16	1.33629e-07
beta-Pinene	Bacillus cereus	17	1.30787e-07
beta-Pinene	Enteric bacteria and other eubacteria	18	1.28288e-07
beta-Pinene	Human immunodeficiency virus 1	19	1.28114e-07
beta-Pinene	Eikenella corrodens	20	1.24593e-07
Ceftizoxime	Staphylococcus aureus	1	0.915043
Ceftizoxime	Escherichia coli	2	0.901248
Ceftizoxime	Pseudomonas aeruginosa	3	0.0486892
Ceftizoxime	Listeria monocytogenes	4	0.00181049
Ceftizoxime	Bacillus subtilis	5	0.00143594
Ceftizoxime	Vibrio harveyi	6	0.00113461
Ceftizoxime	Enteric bacteria and other eubacteria	7	0.000658386
Ceftizoxime	Enterococcus faecalis	8	0.00050445
Ceftizoxime	Klebsiella pneumoniae	9	0.000383554
Ceftizoxime	Acinetobacter baumannii	10	0.000380658
Ceftizoxime	Streptococcus pneumoniae	11	0.000368651
Ceftizoxime	Staphylococcus epidermidis	12	0.000212604
Ceftizoxime	Propionibacterium acnes	13	0.0001653
Ceftizoxime	Micrococcus luteus	14	0.000155558
Ceftizoxime	Clostridium perfringens	15	0.000136491
Ceftizoxime	Streptococcus epidermidis	16	0.000118153
Ceftizoxime	Streptococcus mutans	17	0.000117677
Ceftizoxime	Proteus mirabilis	18	0.000111014
Ceftizoxime	Mycobacterium tuberculosis	19	9.86641e-05
Ceftizoxime	Klebsiella planticola	20	9.68145e-05
Sulfadoxine	Plasmodium falciparum	1	0.0495216
Sulfadoxine	Pseudomonas aeruginosa	2	0.00935317
Sulfadoxine	Serratia marcescens	3	0.00279761
Sulfadoxine	Burkholderia pseudomallei	4	0.00252422
Sulfadoxine	Enterococcus faecalis	5	0.00239919
Sulfadoxine	Acinetobacter baumannii	6	0.00225298
Sulfadoxine	Stenotrophomonas maltophilia	7	0.0020272
Sulfadoxine	Salmonella enterica	8	0.00194754
Sulfadoxine	Vibrio cholerae	9	0.00191298
Sulfadoxine	Mycobacterium tuberculosis	10	0.0015315
Sulfadoxine	Propionibacterium acnes	11	0.0015066
Sulfadoxine	Staphylococcus aureus	12	0.00137472
Sulfadoxine	Eikenella corrodens	13	0.00122619
Sulfadoxine	Staphylococcus epidermidis	14	0.00120004
Sulfadoxine	Cryptococcus neoformans	15	0.00119052
Sulfadoxine	Enteric bacteria and other eubacteria	16	0.00116371
Sulfadoxine	Haemophilus influenzae	17	0.00108969
Sulfadoxine	Aeromonas sobria	18	0.0010804
Sulfadoxine	Bacillus subtilis	19	0.00107967
Sulfadoxine	Serratia liquefaciens	20	0.00107018
Clozapine	Candida albicans	1	0.98079
Clozapine	Pseudomonas aeruginosa	2	0.0013142
Clozapine	Staphylococcus aureus	3	3.91255e-05
Clozapine	Escherichia coli	4	6.7173e-06
Clozapine	Staphylococcus epidermidis	5	4.06677e-06
Clozapine	Staphylococcus epidermis	6	2.35436e-06
Clozapine	Streptococcus mutans	7	6.26649e-07
Clozapine	Pichia anomala	8	4.25564e-07
Clozapine	Enterococcus faecalis	9	3.81791e-07
Clozapine	Acinetobacter baumannii	10	3.68396e-07
Clozapine	Burkholderia cenocepacia	11	2.60838e-07
Clozapine	Candida krusei	12	2.21417e-07
Clozapine	Serratia marcescens	13	1.77265e-07
Clozapine	Burkholderia multivorans	14	1.4843e-07
Clozapine	Candida glabrata	15	1.35708e-07
Clozapine	Salmonella enterica	16	1.33629e-07
Clozapine	Bacillus cereus	17	1.30787e-07
Clozapine	Enteric bacteria and other eubacteria	18	1.28288e-07
Clozapine	Human immunodeficiency virus 1	19	1.28114e-07
Clozapine	Eikenella corrodens	20	1.24593e-07
Saquinavir	Human immunodeficiency virus 1	1	0.795896
Saquinavir	Human immunodeficiency virus	2	0.166728
Saquinavir	Pseudomonas aeruginosa	3	0.0430406
Saquinavir	Propionibacterium acnes	4	0.00475611
Saquinavir	Mycobacterium tuberculosis	5	0.00430644
Saquinavir	Staphylococcus aureus	6	0.00276251
Saquinavir	Streptococcus pneumoniae	7	0.00269903
Saquinavir	Enteric bacteria and other eubacteria	8	0.00263632
Saquinavir	Francisella novicida	9	0.002591
Saquinavir	Listeria monocytogenes	10	0.00230367
Saquinavir	Escherichia coli O6:H1 (strain CFT073 / ATCC 700928 / UPEC)	11	0.00217277
Saquinavir	Streptococcus pneumoniae serotype 4	12	0.00192595
Saquinavir	Burkholderia pseudomallei	13	0.00185461
Saquinavir	Acinetobacter baumannii	14	0.00181279
Saquinavir	Human herpesvirus 1	15	0.00174033
Saquinavir	Influenza A virus	16	0.00167816
Saquinavir	Clostridium perfringens	17	0.0016607
Saquinavir	Hepatitis B virus F	18	0.00159371
Saquinavir	Plasmodium falciparum	19	0.00158493
Saquinavir	Serratia marcescens	20	0.00151429
Calcium chloride	Pseudomonas aeruginosa	1	0.0230925
Calcium chloride	Acinetobacter baumannii	2	0.00521521
Calcium chloride	Plasmodium falciparum	3	0.00309015
Calcium chloride	Klebsiella pneumoniae	4	0.00285774
Calcium chloride	Staphylococcus aureus	5	0.00280065
Calcium chloride	Listeria monocytogenes	6	0.00272659
Calcium chloride	Serratia marcescens	7	0.00269734
Calcium chloride	Stenotrophomonas maltophilia	8	0.00265228
Calcium chloride	Vibrio cholerae	9	0.00255991
Calcium chloride	Salmonella enterica	10	0.00205854
Calcium chloride	Streptococcus pneumoniae	11	0.00201467
Calcium chloride	Proteus mirabilis	12	0.00196427
Calcium chloride	Mycobacterium tuberculosis	13	0.00195329
Calcium chloride	Cryptococcus neoformans	14	0.0017968
Calcium chloride	Enterococcus faecalis	15	0.00170083
Calcium chloride	Bacillus subtilis	16	0.00159816
Calcium chloride	Proteus vulgaris	17	0.00143599
Calcium chloride	Aeromonas sobria	18	0.0014345
Calcium chloride	Serratia liquefaciens	19	0.00141193
Calcium chloride	Burkholderia pseudomallei	20	0.00136486
(5Z)-2-(1,1-dichloro-2-phenylethyl)-5-{[4-(trifluoromethyl)phenyl]methylidene}-1,3-oxazolidin-4-one	Staphylococcus aureus	1	0.970664
(5Z)-2-(1,1-dichloro-2-phenylethyl)-5-{[4-(trifluoromethyl)phenyl]methylidene}-1,3-oxazolidin-4-one	Pseudomonas aeruginosa	2	0.000744335
(5Z)-2-(1,1-dichloro-2-phenylethyl)-5-{[4-(trifluoromethyl)phenyl]methylidene}-1,3-oxazolidin-4-one	Staphylococcus epidermidis	3	2.97377e-05
(5Z)-2-(1,1-dichloro-2-phenylethyl)-5-{[4-(trifluoromethyl)phenyl]methylidene}-1,3-oxazolidin-4-one	Enterococcus faecalis	4	1.45755e-05
(5Z)-2-(1,1-dichloro-2-phenylethyl)-5-{[4-(trifluoromethyl)phenyl]methylidene}-1,3-oxazolidin-4-one	Escherichia coli	5	9.97709e-06
(5Z)-2-(1,1-dichloro-2-phenylethyl)-5-{[4-(trifluoromethyl)phenyl]methylidene}-1,3-oxazolidin-4-one	Streptococcus mutans	6	6.37045e-06
(5Z)-2-(1,1-dichloro-2-phenylethyl)-5-{[4-(trifluoromethyl)phenyl]methylidene}-1,3-oxazolidin-4-one	Candida albicans	7	1.07513e-06
(5Z)-2-(1,1-dichloro-2-phenylethyl)-5-{[4-(trifluoromethyl)phenyl]methylidene}-1,3-oxazolidin-4-one	Listeria monocytogenes	8	1.00987e-06
(5Z)-2-(1,1-dichloro-2-phenylethyl)-5-{[4-(trifluoromethyl)phenyl]methylidene}-1,3-oxazolidin-4-one	Staphylococcus epidermis	9	7.96706e-07
(5Z)-2-(1,1-dichloro-2-phenylethyl)-5-{[4-(trifluoromethyl)phenyl]methylidene}-1,3-oxazolidin-4-one	Bacillus subtilis	10	6.00741e-07
(5Z)-2-(1,1-dichloro-2-phenylethyl)-5-{[4-(trifluoromethyl)phenyl]methylidene}-1,3-oxazolidin-4-one	Vibrio harveyi	11	3.90114e-07
(5Z)-2-(1,1-dichloro-2-phenylethyl)-5-{[4-(trifluoromethyl)phenyl]methylidene}-1,3-oxazolidin-4-one	Streptococcus pneumoniae	12	3.12475e-07
(5Z)-2-(1,1-dichloro-2-phenylethyl)-5-{[4-(trifluoromethyl)phenyl]methylidene}-1,3-oxazolidin-4-one	Streptococcus epidermidis	13	1.11157e-07
(5Z)-2-(1,1-dichloro-2-phenylethyl)-5-{[4-(trifluoromethyl)phenyl]methylidene}-1,3-oxazolidin-4-one	Clostridium perfringens	14	7.09672e-08
(5Z)-2-(1,1-dichloro-2-phenylethyl)-5-{[4-(trifluoromethyl)phenyl]methylidene}-1,3-oxazolidin-4-one	Acinetobacter baumannii	15	5.78749e-08
(5Z)-2-(1,1-dichloro-2-phenylethyl)-5-{[4-(trifluoromethyl)phenyl]methylidene}-1,3-oxazolidin-4-one	Haemophilus influenzae	16	4.97389e-08
(5Z)-2-(1,1-dichloro-2-phenylethyl)-5-{[4-(trifluoromethyl)phenyl]methylidene}-1,3-oxazolidin-4-one	Stenotrophomonas maltophilia	17	3.77823e-08
(5Z)-2-(1,1-dichloro-2-phenylethyl)-5-{[4-(trifluoromethyl)phenyl]methylidene}-1,3-oxazolidin-4-one	Salmonella enterica	18	3.27239e-08
(5Z)-2-(1,1-dichloro-2-phenylethyl)-5-{[4-(trifluoromethyl)phenyl]methylidene}-1,3-oxazolidin-4-one	Enteric bacteria and other eubacteria	19	2.60542e-08
(5Z)-2-(1,1-dichloro-2-phenylethyl)-5-{[4-(trifluoromethyl)phenyl]methylidene}-1,3-oxazolidin-4-one	Burkholderia cenocepacia	20	2.39651e-08
Undecyl beta-maltoside	Pseudomonas aeruginosa	1	0.984296
Undecyl beta-maltoside	Staphylococcus aureus	2	9.75115e-07
Undecyl beta-maltoside	Escherichia coli	3	3.8697e-08
Undecyl beta-maltoside	Staphylococcus epidermidis	4	3.64168e-09
Undecyl beta-maltoside	Salmonella enterica	5	2.84554e-09
Undecyl beta-maltoside	Streptococcus mutans	6	2.8374e-09
Undecyl beta-maltoside	Candida albicans	7	1.98085e-09
Undecyl beta-maltoside	Enterococcus faecalis	8	5.21605e-10
Undecyl beta-maltoside	Vibrio harveyi	9	4.73683e-10
Undecyl beta-maltoside	Stenotrophomonas maltophilia	10	2.39465e-10
Undecyl beta-maltoside	Serratia marcescens	11	2.17327e-10
Undecyl beta-maltoside	Acinetobacter baumannii	12	1.28006e-10
Undecyl beta-maltoside	Vibrio cholerae	13	1.21142e-10
Undecyl beta-maltoside	Bacillus subtilis	14	6.88419e-11
Undecyl beta-maltoside	Burkholderia cenocepacia	15	6.03157e-11
Undecyl beta-maltoside	Klebsiella pneumoniae	16	5.36172e-11
Undecyl beta-maltoside	Listeria monocytogenes	17	5.1064e-11
Undecyl beta-maltoside	Actinomyces oris	18	3.34393e-11
Undecyl beta-maltoside	Streptococcus pneumoniae	19	3.23217e-11
Undecyl beta-maltoside	Burkholderia multivorans	20	2.38941e-11
Sulfathiazole	Plasmodium falciparum	1	0.0495216
Sulfathiazole	Pseudomonas aeruginosa	2	0.00935317
Sulfathiazole	Serratia marcescens	3	0.00279761
Sulfathiazole	Burkholderia pseudomallei	4	0.00252422
Sulfathiazole	Enterococcus faecalis	5	0.00239919
Sulfathiazole	Acinetobacter baumannii	6	0.00225298
Sulfathiazole	Stenotrophomonas maltophilia	7	0.0020272
Sulfathiazole	Salmonella enterica	8	0.00194754
Sulfathiazole	Vibrio cholerae	9	0.00191298
Sulfathiazole	Mycobacterium tuberculosis	10	0.0015315
Sulfathiazole	Propionibacterium acnes	11	0.0015066
Sulfathiazole	Staphylococcus aureus	12	0.00137472
Sulfathiazole	Eikenella corrodens	13	0.00122619
Sulfathiazole	Staphylococcus epidermidis	14	0.00120004
Sulfathiazole	Cryptococcus neoformans	15	0.00119052
Sulfathiazole	Enteric bacteria and other eubacteria	16	0.00116371
Sulfathiazole	Haemophilus influenzae	17	0.00108969
Sulfathiazole	Aeromonas sobria	18	0.0010804
Sulfathiazole	Bacillus subtilis	19	0.00107967
Sulfathiazole	Serratia liquefaciens	20	0.00107018
Undecanoic acid	Escherichia coli	1	0.944188
Undecanoic acid	Pseudomonas aeruginosa	2	0.911287
Undecanoic acid	Klebsiella pneumoniae	3	0.749363
Undecanoic acid	Proteus mirabilis	4	0.62317
Undecanoic acid	Proteus vulgaris	5	0.579063
Undecanoic acid	Serratia marcescens	6	0.372312
Undecanoic acid	Acinetobacter baumannii	7	0.0660815
Undecanoic acid	Staphylococcus aureus	8	0.0398608
Undecanoic acid	Providencia stuartii	9	0.0384562
Undecanoic acid	Vibrio cholerae	10	0.0301997
Undecanoic acid	Morganella morganii	11	0.0226543
Undecanoic acid	Bacillus subtilis	12	0.0199881
Undecanoic acid	Mycobacterium tuberculosis	13	0.0126632
Undecanoic acid	Stenotrophomonas maltophilia	14	0.0123378
Undecanoic acid	Vibrio harveyi	15	0.0117802
Undecanoic acid	Bacillus cereus	16	0.00882714
Undecanoic acid	Enteric bacteria and other eubacteria	17	0.00766224
Undecanoic acid	Listeria monocytogenes	18	0.00727902
Undecanoic acid	Burkholderia pseudomallei	19	0.00709348
Undecanoic acid	Streptococcus pneumoniae	20	0.00649482
NA8H	Candida albicans	1	0.98079
NA8H	Pseudomonas aeruginosa	2	0.0013142
NA8H	Staphylococcus aureus	3	3.91255e-05
NA8H	Escherichia coli	4	6.7173e-06
NA8H	Staphylococcus epidermidis	5	4.06677e-06
NA8H	Staphylococcus epidermis	6	2.35436e-06
NA8H	Streptococcus mutans	7	6.26649e-07
NA8H	Pichia anomala	8	4.25564e-07
NA8H	Enterococcus faecalis	9	3.81791e-07
NA8H	Acinetobacter baumannii	10	3.68396e-07
NA8H	Burkholderia cenocepacia	11	2.60838e-07
NA8H	Candida krusei	12	2.21417e-07
NA8H	Serratia marcescens	13	1.77265e-07
NA8H	Burkholderia multivorans	14	1.4843e-07
NA8H	Candida glabrata	15	1.35708e-07
NA8H	Salmonella enterica	16	1.33629e-07
NA8H	Bacillus cereus	17	1.30787e-07
NA8H	Enteric bacteria and other eubacteria	18	1.28288e-07
NA8H	Human immunodeficiency virus 1	19	1.28114e-07
NA8H	Eikenella corrodens	20	1.24593e-07
13-(2-chloroquinolin-3-yl)-3,3-dimethyl-1H,2H,3H,4H,6H,11H,13H-indazolo[1,2-b]phthalazine-1,6,11-trione	Pseudomonas aeruginosa	1	0.961313
13-(2-chloroquinolin-3-yl)-3,3-dimethyl-1H,2H,3H,4H,6H,11H,13H-indazolo[1,2-b]phthalazine-1,6,11-trione	Candida albicans	2	0.926355
13-(2-chloroquinolin-3-yl)-3,3-dimethyl-1H,2H,3H,4H,6H,11H,13H-indazolo[1,2-b]phthalazine-1,6,11-trione	Escherichia coli	3	0.00127322
13-(2-chloroquinolin-3-yl)-3,3-dimethyl-1H,2H,3H,4H,6H,11H,13H-indazolo[1,2-b]phthalazine-1,6,11-trione	Staphylococcus aureus	4	0.000874776
13-(2-chloroquinolin-3-yl)-3,3-dimethyl-1H,2H,3H,4H,6H,11H,13H-indazolo[1,2-b]phthalazine-1,6,11-trione	Salmonella enterica	5	0.000417649
13-(2-chloroquinolin-3-yl)-3,3-dimethyl-1H,2H,3H,4H,6H,11H,13H-indazolo[1,2-b]phthalazine-1,6,11-trione	Acinetobacter baumannii	6	0.000384545
13-(2-chloroquinolin-3-yl)-3,3-dimethyl-1H,2H,3H,4H,6H,11H,13H-indazolo[1,2-b]phthalazine-1,6,11-trione	Staphylococcus epidermidis	7	0.000320955
13-(2-chloroquinolin-3-yl)-3,3-dimethyl-1H,2H,3H,4H,6H,11H,13H-indazolo[1,2-b]phthalazine-1,6,11-trione	Klebsiella pneumoniae	8	0.0001398
13-(2-chloroquinolin-3-yl)-3,3-dimethyl-1H,2H,3H,4H,6H,11H,13H-indazolo[1,2-b]phthalazine-1,6,11-trione	Vibrio harveyi	9	0.000114896
13-(2-chloroquinolin-3-yl)-3,3-dimethyl-1H,2H,3H,4H,6H,11H,13H-indazolo[1,2-b]phthalazine-1,6,11-trione	Burkholderia cenocepacia	10	9.62393e-05
13-(2-chloroquinolin-3-yl)-3,3-dimethyl-1H,2H,3H,4H,6H,11H,13H-indazolo[1,2-b]phthalazine-1,6,11-trione	Serratia marcescens	11	8.81232e-05
13-(2-chloroquinolin-3-yl)-3,3-dimethyl-1H,2H,3H,4H,6H,11H,13H-indazolo[1,2-b]phthalazine-1,6,11-trione	Enterococcus faecalis	12	7.59419e-05
13-(2-chloroquinolin-3-yl)-3,3-dimethyl-1H,2H,3H,4H,6H,11H,13H-indazolo[1,2-b]phthalazine-1,6,11-trione	Stenotrophomonas maltophilia	13	6.45509e-05
13-(2-chloroquinolin-3-yl)-3,3-dimethyl-1H,2H,3H,4H,6H,11H,13H-indazolo[1,2-b]phthalazine-1,6,11-trione	Burkholderia multivorans	14	5.19244e-05
13-(2-chloroquinolin-3-yl)-3,3-dimethyl-1H,2H,3H,4H,6H,11H,13H-indazolo[1,2-b]phthalazine-1,6,11-trione	Candida glabrata	15	5.10834e-05
13-(2-chloroquinolin-3-yl)-3,3-dimethyl-1H,2H,3H,4H,6H,11H,13H-indazolo[1,2-b]phthalazine-1,6,11-trione	Streptococcus epidermidis	16	4.03573e-05
13-(2-chloroquinolin-3-yl)-3,3-dimethyl-1H,2H,3H,4H,6H,11H,13H-indazolo[1,2-b]phthalazine-1,6,11-trione	Pichia anomala	17	3.90137e-05
13-(2-chloroquinolin-3-yl)-3,3-dimethyl-1H,2H,3H,4H,6H,11H,13H-indazolo[1,2-b]phthalazine-1,6,11-trione	Candida krusei	18	3.04708e-05
13-(2-chloroquinolin-3-yl)-3,3-dimethyl-1H,2H,3H,4H,6H,11H,13H-indazolo[1,2-b]phthalazine-1,6,11-trione	Bacillus cereus	19	2.28602e-05
13-(2-chloroquinolin-3-yl)-3,3-dimethyl-1H,2H,3H,4H,6H,11H,13H-indazolo[1,2-b]phthalazine-1,6,11-trione	Listeria monocytogenes	20	2.26658e-05
Oxiconazole nitrate	Candida albicans	1	0.98079
Oxiconazole nitrate	Pseudomonas aeruginosa	2	0.0013142
Oxiconazole nitrate	Staphylococcus aureus	3	3.91255e-05
Oxiconazole nitrate	Escherichia coli	4	6.7173e-06
Oxiconazole nitrate	Staphylococcus epidermidis	5	4.06677e-06
Oxiconazole nitrate	Staphylococcus epidermis	6	2.35436e-06
Oxiconazole nitrate	Streptococcus mutans	7	6.26649e-07
Oxiconazole nitrate	Pichia anomala	8	4.25564e-07
Oxiconazole nitrate	Enterococcus faecalis	9	3.81791e-07
Oxiconazole nitrate	Acinetobacter baumannii	10	3.68396e-07
Oxiconazole nitrate	Burkholderia cenocepacia	11	2.60838e-07
Oxiconazole nitrate	Candida krusei	12	2.21417e-07
Oxiconazole nitrate	Serratia marcescens	13	1.77265e-07
Oxiconazole nitrate	Burkholderia multivorans	14	1.4843e-07
Oxiconazole nitrate	Candida glabrata	15	1.35708e-07
Oxiconazole nitrate	Salmonella enterica	16	1.33629e-07
Oxiconazole nitrate	Bacillus cereus	17	1.30787e-07
Oxiconazole nitrate	Enteric bacteria and other eubacteria	18	1.28288e-07
Oxiconazole nitrate	Human immunodeficiency virus 1	19	1.28114e-07
Oxiconazole nitrate	Eikenella corrodens	20	1.24593e-07
Pivampicillin	Clostridium perfringens	1	0.0349136
Pivampicillin	Listeria monocytogenes	2	0.0226863
Pivampicillin	Streptococcus pneumoniae	3	0.0106617
Pivampicillin	Pseudomonas aeruginosa	4	0.0101319
Pivampicillin	Staphylococcus aureus	5	0.00392322
Pivampicillin	Bacillus subtilis	6	0.00288839
Pivampicillin	Acinetobacter baumannii	7	0.00167251
Pivampicillin	Enterococcus faecalis	8	0.00142594
Pivampicillin	Porphyromonas gingivalis	9	0.00141285
Pivampicillin	Mycobacterium tuberculosis	10	0.00136047
Pivampicillin	Eikenella corrodens	11	0.00127292
Pivampicillin	Plasmodium falciparum	12	0.0012256
Pivampicillin	Klebsiella pneumoniae	13	0.00110232
Pivampicillin	Campylobacter jejuni	14	0.00101081
Pivampicillin	Vibrio cholerae	15	0.000970984
Pivampicillin	Stenotrophomonas maltophilia	16	0.000968697
Pivampicillin	Streptococcus pneumoniae serotype 4	17	0.000960863
Pivampicillin	Burkholderia pseudomallei	18	0.000953272
Pivampicillin	Staphylococcus epidermidis	19	0.000871506
Pivampicillin	Proteus mirabilis	20	0.000718886
4-bromoaniline	Pseudomonas aeruginosa	1	0.984296
4-bromoaniline	Staphylococcus aureus	2	9.75115e-07
4-bromoaniline	Escherichia coli	3	3.8697e-08
4-bromoaniline	Staphylococcus epidermidis	4	3.64168e-09
4-bromoaniline	Salmonella enterica	5	2.84554e-09
4-bromoaniline	Streptococcus mutans	6	2.8374e-09
4-bromoaniline	Candida albicans	7	1.98085e-09
4-bromoaniline	Enterococcus faecalis	8	5.21605e-10
4-bromoaniline	Vibrio harveyi	9	4.73683e-10
4-bromoaniline	Stenotrophomonas maltophilia	10	2.39465e-10
4-bromoaniline	Serratia marcescens	11	2.17327e-10
4-bromoaniline	Acinetobacter baumannii	12	1.28006e-10
4-bromoaniline	Vibrio cholerae	13	1.21142e-10
4-bromoaniline	Bacillus subtilis	14	6.88419e-11
4-bromoaniline	Burkholderia cenocepacia	15	6.03157e-11
4-bromoaniline	Klebsiella pneumoniae	16	5.36172e-11
4-bromoaniline	Listeria monocytogenes	17	5.1064e-11
4-bromoaniline	Actinomyces oris	18	3.34393e-11
4-bromoaniline	Streptococcus pneumoniae	19	3.23217e-11
4-bromoaniline	Burkholderia multivorans	20	2.38941e-11
lin-SB056	Pseudomonas aeruginosa	1	0.964052
lin-SB056	Staphylococcus epidermidis	2	0.235178
lin-SB056	Staphylococcus aureus	3	0.0125895
lin-SB056	Salmonella enterica	4	0.00235092
lin-SB056	Enterococcus faecalis	5	0.0015425
lin-SB056	Acinetobacter baumannii	6	0.00132523
lin-SB056	Vibrio harveyi	7	0.00056355
lin-SB056	Escherichia coli	8	0.000480417
lin-SB056	Serratia marcescens	9	0.000479139
lin-SB056	Listeria monocytogenes	10	0.000459849
lin-SB056	Streptococcus pneumoniae	11	0.000385477
lin-SB056	Vibrio cholerae	12	0.000348363
lin-SB056	Candida albicans	13	0.000347054
lin-SB056	Klebsiella pneumoniae	14	0.000346535
lin-SB056	Stenotrophomonas maltophilia	15	0.000303995
lin-SB056	Enterococcus faecium	16	0.000220615
lin-SB056	Proteus mirabilis	17	0.000188847
lin-SB056	Burkholderia cenocepacia	18	0.000181073
lin-SB056	Plasmodium falciparum	19	0.000165467
lin-SB056	Enterococcus gallinarum	20	0.000154226
Esculetin	Pseudomonas aeruginosa	1	0.963661
Esculetin	Escherichia coli	2	0.946091
Esculetin	Burkholderia cenocepacia	3	0.768647
Esculetin	Burkholderia multivorans	4	0.602012
Esculetin	Staphylococcus aureus	5	0.248091
Esculetin	Enteric bacteria and other eubacteria	6	0.0356416
Esculetin	Vibrio harveyi	7	0.0168535
Esculetin	Acinetobacter baumannii	8	0.0133323
Esculetin	Klebsiella pneumoniae	9	0.0128887
Esculetin	Listeria monocytogenes	10	0.0104128
Esculetin	Eikenella corrodens	11	0.00984333
Esculetin	Salmonella enterica	12	0.00981185
Esculetin	Aeromonas hydrophila	13	0.00919547
Esculetin	Stenotrophomonas maltophilia	14	0.00894477
Esculetin	Vibrio cholerae	15	0.00874203
Esculetin	Mycobacterium avium	16	0.00868535
Esculetin	Proteus vulgaris	17	0.00864841
Esculetin	Enterobacter cancerogenus	18	0.00775333
Esculetin	Streptococcus pneumoniae	19	0.00750687
Esculetin	Propionibacterium acnes	20	0.00745049
Glycinamide hydrochloride	Streptococcus mutans	1	0.955563
Glycinamide hydrochloride	Streptococcus sanguis	2	0.88653
Glycinamide hydrochloride	Actinomyces oris	3	0.866508
Glycinamide hydrochloride	Pseudomonas aeruginosa	4	0.0645816
Glycinamide hydrochloride	Staphylococcus aureus	5	0.00240065
Glycinamide hydrochloride	Streptococcus sanguinis	6	0.00146722
Glycinamide hydrochloride	Enterococcus faecalis	7	0.000569135
Glycinamide hydrochloride	Streptococcus gordonii	8	0.000528283
Glycinamide hydrochloride	Escherichia coli	9	0.000404073
Glycinamide hydrochloride	Bacillus subtilis	10	0.000404032
Glycinamide hydrochloride	Stenotrophomonas maltophilia	11	0.000356307
Glycinamide hydrochloride	Listeria monocytogenes	12	0.000343911
Glycinamide hydrochloride	Proteus mirabilis	13	0.000287234
Glycinamide hydrochloride	Mycobacterium tuberculosis	14	0.000285256
Glycinamide hydrochloride	Haemophilus influenzae	15	0.000260934
Glycinamide hydrochloride	Serratia marcescens	16	0.000213376
Glycinamide hydrochloride	Human immunodeficiency virus 1	17	0.000182974
Glycinamide hydrochloride	Clostridium perfringens	18	0.000172109
Glycinamide hydrochloride	Eikenella corrodens	19	0.000169471
Glycinamide hydrochloride	Burkholderia pseudomallei	20	0.000162921
Chrysin	Escherichia coli	1	0.983076
Chrysin	Pseudomonas aeruginosa	2	0.00111014
Chrysin	Staphylococcus aureus	3	0.000304833
Chrysin	Enteric bacteria and other eubacteria	4	4.37499e-05
Chrysin	Bacillus subtilis	5	1.15287e-05
Chrysin	Vibrio harveyi	6	1.13309e-05
Chrysin	Streptococcus mutans	7	7.01776e-06
Chrysin	Listeria monocytogenes	8	1.88324e-06
Chrysin	Candida albicans	9	1.88226e-06
Chrysin	Streptococcus pneumoniae	10	1.74185e-06
Chrysin	Mycobacterium tuberculosis	11	1.27294e-06
Chrysin	Propionibacterium acnes	12	1.17355e-06
Chrysin	Klebsiella pneumoniae	13	1.07555e-06
Chrysin	Salmonella enterica	14	8.90116e-07
Chrysin	Clostridium perfringens	15	7.5253e-07
Chrysin	Pichia anomala	16	6.4881e-07
Chrysin	Enterococcus faecalis	17	5.98432e-07
Chrysin	Acinetobacter baumannii	18	4.78375e-07
Chrysin	Staphylococcus epidermidis	19	3.47084e-07
Chrysin	Bacillus cereus	20	3.24232e-07
O-Methyl-D-tyrosine	Staphylococcus aureus	1	0.984403
O-Methyl-D-tyrosine	Staphylococcus epidermis	2	0.978525
O-Methyl-D-tyrosine	Pseudomonas aeruginosa	3	0.000641435
O-Methyl-D-tyrosine	Staphylococcus epidermidis	4	8.58327e-06
O-Methyl-D-tyrosine	Escherichia coli	5	8.15377e-06
O-Methyl-D-tyrosine	Bacillus subtilis	6	6.8037e-06
O-Methyl-D-tyrosine	Enterococcus faecalis	7	6.03773e-06
O-Methyl-D-tyrosine	Candida albicans	8	3.10673e-06
O-Methyl-D-tyrosine	Streptococcus mutans	9	1.77536e-06
O-Methyl-D-tyrosine	Listeria monocytogenes	10	1.04949e-06
O-Methyl-D-tyrosine	Streptococcus pneumoniae	11	7.6431e-07
O-Methyl-D-tyrosine	Streptococcus epidermidis	12	3.56969e-07
O-Methyl-D-tyrosine	Salmonella enterica	13	3.35541e-07
O-Methyl-D-tyrosine	Clostridium perfringens	14	2.80842e-07
O-Methyl-D-tyrosine	Haemophilus influenzae	15	2.22237e-07
O-Methyl-D-tyrosine	Acinetobacter baumannii	16	1.69879e-07
O-Methyl-D-tyrosine	Klebsiella planticola	17	1.54441e-07
O-Methyl-D-tyrosine	Enteric bacteria and other eubacteria	18	1.21229e-07
O-Methyl-D-tyrosine	Human immunodeficiency virus 1	19	1.01694e-07
O-Methyl-D-tyrosine	Burkholderia pseudomallei	20	1.01178e-07
Cefaclor	Pseudomonas aeruginosa	1	0.710629
Cefaclor	Streptococcus pneumoniae	2	0.606112
Cefaclor	Listeria monocytogenes	3	0.594058
Cefaclor	Clostridium perfringens	4	0.490201
Cefaclor	Staphylococcus aureus	5	0.0909099
Cefaclor	Bacillus subtilis	6	0.0567202
Cefaclor	Escherichia coli	7	0.0137959
Cefaclor	Acinetobacter baumannii	8	0.0100474
Cefaclor	Micrococcus luteus	9	0.00563221
Cefaclor	Streptococcus pneumoniae serotype 4	10	0.00341623
Cefaclor	Staphylococcus epidermidis	11	0.00319035
Cefaclor	Vibrio harveyi	12	0.00315324
Cefaclor	Klebsiella pneumoniae	13	0.00302436
Cefaclor	Eikenella corrodens	14	0.00270911
Cefaclor	Proteus vulgaris	15	0.00262315
Cefaclor	Klebsiella planticola	16	0.00236873
Cefaclor	Proteus mirabilis	17	0.00223933
Cefaclor	Porphyromonas gingivalis	18	0.00223294
Cefaclor	Mycobacterium tuberculosis	19	0.00220236
Cefaclor	Enterococcus faecalis	20	0.0021171
Ampicillin	Pseudomonas aeruginosa	1	0.97482
Ampicillin	Staphylococcus aureus	2	0.942529
Ampicillin	Bacillus subtilis	3	0.678124
Ampicillin	Listeria monocytogenes	4	0.626239
Ampicillin	Streptococcus pneumoniae	5	0.525706
Ampicillin	Escherichia coli	6	0.375601
Ampicillin	Clostridium perfringens	7	0.0906161
Ampicillin	Micrococcus luteus	8	0.0652032
Ampicillin	Acinetobacter baumannii	9	0.0252312
Ampicillin	Staphylococcus epidermidis	10	0.00820473
Ampicillin	Salmonella enterica	11	0.00785873
Ampicillin	Klebsiella pneumoniae	12	0.007847
Ampicillin	Vibrio harveyi	13	0.00766336
Ampicillin	Klebsiella planticola	14	0.00760983
Ampicillin	Enterococcus faecalis	15	0.00565521
Ampicillin	Vibrio cholerae	16	0.0051605
Ampicillin	Streptococcus epidermidis	17	0.00515179
Ampicillin	Proteus mirabilis	18	0.00432786
Ampicillin	Serratia marcescens	19	0.00387093
Ampicillin	Stenotrophomonas maltophilia	20	0.00376839
Biphenyl	Staphylococcus aureus	1	0.970664
Biphenyl	Pseudomonas aeruginosa	2	0.000744335
Biphenyl	Staphylococcus epidermidis	3	2.97377e-05
Biphenyl	Enterococcus faecalis	4	1.45755e-05
Biphenyl	Escherichia coli	5	9.97709e-06
Biphenyl	Streptococcus mutans	6	6.37045e-06
Biphenyl	Candida albicans	7	1.07513e-06
Biphenyl	Listeria monocytogenes	8	1.00987e-06
Biphenyl	Staphylococcus epidermis	9	7.96706e-07
Biphenyl	Bacillus subtilis	10	6.00741e-07
Biphenyl	Vibrio harveyi	11	3.90114e-07
Biphenyl	Streptococcus pneumoniae	12	3.12475e-07
Biphenyl	Streptococcus epidermidis	13	1.11157e-07
Biphenyl	Clostridium perfringens	14	7.09672e-08
Biphenyl	Acinetobacter baumannii	15	5.78749e-08
Biphenyl	Haemophilus influenzae	16	4.97389e-08
Biphenyl	Stenotrophomonas maltophilia	17	3.77823e-08
Biphenyl	Salmonella enterica	18	3.27239e-08
Biphenyl	Enteric bacteria and other eubacteria	19	2.60542e-08
Biphenyl	Burkholderia cenocepacia	20	2.39651e-08
2,2 -Dipyridyl	Pseudomonas aeruginosa	1	0.965516
2,2 -Dipyridyl	Staphylococcus aureus	2	0.908056
2,2 -Dipyridyl	Staphylococcus epidermidis	3	0.000565913
2,2 -Dipyridyl	Vibrio harveyi	4	0.000447736
2,2 -Dipyridyl	Listeria monocytogenes	5	0.000422629
2,2 -Dipyridyl	Escherichia coli	6	0.000381046
2,2 -Dipyridyl	Enterococcus faecalis	7	0.000377333
2,2 -Dipyridyl	Streptococcus epidermidis	8	0.000172683
2,2 -Dipyridyl	Salmonella enterica	9	0.000146377
2,2 -Dipyridyl	Acinetobacter baumannii	10	0.000141013
2,2 -Dipyridyl	Burkholderia cenocepacia	11	8.4213e-05
2,2 -Dipyridyl	Stenotrophomonas maltophilia	12	7.48749e-05
2,2 -Dipyridyl	Streptococcus mutans	13	6.66123e-05
2,2 -Dipyridyl	Streptococcus pneumoniae	14	6.15219e-05
2,2 -Dipyridyl	Vibrio cholerae	15	5.62157e-05
2,2 -Dipyridyl	Bacillus subtilis	16	4.81077e-05
2,2 -Dipyridyl	Klebsiella pneumoniae	17	3.83185e-05
2,2 -Dipyridyl	Burkholderia multivorans	18	3.61391e-05
2,2 -Dipyridyl	Candida albicans	19	2.77326e-05
2,2 -Dipyridyl	Serratia marcescens	20	2.25742e-05
D-Methionine	Staphylococcus epidermis	1	0.933789
D-Methionine	Staphylococcus aureus	2	0.0114812
D-Methionine	Pseudomonas aeruginosa	3	0.000571571
D-Methionine	Enterococcus faecalis	4	0.00010969
D-Methionine	Bacillus subtilis	5	8.40948e-05
D-Methionine	Streptococcus pneumoniae	6	5.31771e-05
D-Methionine	Listeria monocytogenes	7	4.25915e-05
D-Methionine	Salmonella enterica	8	2.97753e-05
D-Methionine	Staphylococcus epidermidis	9	2.92879e-05
D-Methionine	Clostridium perfringens	10	2.43582e-05
D-Methionine	Haemophilus influenzae	11	2.1435e-05
D-Methionine	Streptococcus mutans	12	1.70802e-05
D-Methionine	Escherichia coli	13	1.60194e-05
D-Methionine	Human immunodeficiency virus 1	14	1.16736e-05
D-Methionine	Mycobacterium tuberculosis	15	9.72991e-06
D-Methionine	Burkholderia pseudomallei	16	9.12786e-06
D-Methionine	Enteric bacteria and other eubacteria	17	8.64588e-06
D-Methionine	Stenotrophomonas maltophilia	18	8.53161e-06
D-Methionine	Acinetobacter baumannii	19	7.04528e-06
D-Methionine	Streptococcus epidermidis	20	7.01815e-06
Clary sage oil	Staphylococcus aureus	1	0.970664
Clary sage oil	Pseudomonas aeruginosa	2	0.000744335
Clary sage oil	Staphylococcus epidermidis	3	2.97377e-05
Clary sage oil	Enterococcus faecalis	4	1.45755e-05
Clary sage oil	Escherichia coli	5	9.97709e-06
Clary sage oil	Streptococcus mutans	6	6.37045e-06
Clary sage oil	Candida albicans	7	1.07513e-06
Clary sage oil	Listeria monocytogenes	8	1.00987e-06
Clary sage oil	Staphylococcus epidermis	9	7.96706e-07
Clary sage oil	Bacillus subtilis	10	6.00741e-07
Clary sage oil	Vibrio harveyi	11	3.90114e-07
Clary sage oil	Streptococcus pneumoniae	12	3.12475e-07
Clary sage oil	Streptococcus epidermidis	13	1.11157e-07
Clary sage oil	Clostridium perfringens	14	7.09672e-08
Clary sage oil	Acinetobacter baumannii	15	5.78749e-08
Clary sage oil	Haemophilus influenzae	16	4.97389e-08
Clary sage oil	Stenotrophomonas maltophilia	17	3.77823e-08
Clary sage oil	Salmonella enterica	18	3.27239e-08
Clary sage oil	Enteric bacteria and other eubacteria	19	2.60542e-08
Clary sage oil	Burkholderia cenocepacia	20	2.39651e-08
Caffeic Acid	Pseudomonas aeruginosa	1	0.971144
Caffeic Acid	Escherichia coli	2	0.941426
Caffeic Acid	Staphylococcus aureus	3	0.932041
Caffeic Acid	Vibrio harveyi	4	0.00212404
Caffeic Acid	Bacillus subtilis	5	0.00084439
Caffeic Acid	Listeria monocytogenes	6	0.000593379
Caffeic Acid	Burkholderia cenocepacia	7	0.000549153
Caffeic Acid	Staphylococcus epidermidis	8	0.000252879
Caffeic Acid	Enterococcus faecalis	9	0.000252426
Caffeic Acid	Acinetobacter baumannii	10	0.000242297
Caffeic Acid	Klebsiella pneumoniae	11	0.000239319
Caffeic Acid	Burkholderia multivorans	12	0.000233362
Caffeic Acid	Streptococcus epidermidis	13	0.000229939
Caffeic Acid	Salmonella enterica	14	0.000222822
Caffeic Acid	Enteric bacteria and other eubacteria	15	0.000184043
Caffeic Acid	Micrococcus luteus	16	0.000153308
Caffeic Acid	Streptococcus pneumoniae	17	0.000143968
Caffeic Acid	Klebsiella planticola	18	0.000100762
Caffeic Acid	Streptococcus mutans	19	9.39146e-05
Caffeic Acid	Stenotrophomonas maltophilia	20	9.11277e-05
Brecanavir	Human immunodeficiency virus 1	1	0.816859
Brecanavir	Human immunodeficiency virus	2	0.00243263
Brecanavir	Pseudomonas aeruginosa	3	0.0022435
Brecanavir	Staphylococcus aureus	4	0.00035668
Brecanavir	Mycobacterium tuberculosis	5	0.000302926
Brecanavir	Enteric bacteria and other eubacteria	6	0.00024418
Brecanavir	Propionibacterium acnes	7	0.000223253
Brecanavir	Salmonella enterica	8	0.000201734
Brecanavir	Streptococcus pneumoniae	9	0.000181916
Brecanavir	Burkholderia pseudomallei	10	0.000166985
Brecanavir	Escherichia coli	11	0.000166298
Brecanavir	Staphylococcus epidermidis	12	0.000159995
Brecanavir	Haemophilus influenzae	13	0.000112734
Brecanavir	Serratia marcescens	14	0.000108711
Brecanavir	Listeria monocytogenes	15	9.47111e-05
Brecanavir	Clostridium perfringens	16	9.04955e-05
Brecanavir	Vibrio harveyi	17	8.40797e-05
Brecanavir	Streptococcus mutans	18	8.40058e-05
Brecanavir	Bacillus subtilis	19	8.01238e-05
Brecanavir	Enterococcus faecalis	20	7.88422e-05
(2-(4-chlorophenyl)- 4-{[(6-methyl-2-pyridinyl)amino]methylene}-1,3-oxazol- 5(4H)-one)	Streptococcus mutans	1	0.958099
(2-(4-chlorophenyl)- 4-{[(6-methyl-2-pyridinyl)amino]methylene}-1,3-oxazol- 5(4H)-one)	Pseudomonas aeruginosa	2	0.000444875
(2-(4-chlorophenyl)- 4-{[(6-methyl-2-pyridinyl)amino]methylene}-1,3-oxazol- 5(4H)-one)	Staphylococcus aureus	3	0.000259258
(2-(4-chlorophenyl)- 4-{[(6-methyl-2-pyridinyl)amino]methylene}-1,3-oxazol- 5(4H)-one)	Streptococcus sanguis	4	0.000157871
(2-(4-chlorophenyl)- 4-{[(6-methyl-2-pyridinyl)amino]methylene}-1,3-oxazol- 5(4H)-one)	Actinomyces oris	5	9.01501e-05
(2-(4-chlorophenyl)- 4-{[(6-methyl-2-pyridinyl)amino]methylene}-1,3-oxazol- 5(4H)-one)	Enterococcus faecalis	6	7.54417e-06
(2-(4-chlorophenyl)- 4-{[(6-methyl-2-pyridinyl)amino]methylene}-1,3-oxazol- 5(4H)-one)	Escherichia coli	7	6.92079e-06
(2-(4-chlorophenyl)- 4-{[(6-methyl-2-pyridinyl)amino]methylene}-1,3-oxazol- 5(4H)-one)	Streptococcus sanguinis	8	2.69487e-06
(2-(4-chlorophenyl)- 4-{[(6-methyl-2-pyridinyl)amino]methylene}-1,3-oxazol- 5(4H)-one)	Staphylococcus epidermidis	9	1.97242e-06
(2-(4-chlorophenyl)- 4-{[(6-methyl-2-pyridinyl)amino]methylene}-1,3-oxazol- 5(4H)-one)	Bacillus subtilis	10	1.77545e-06
(2-(4-chlorophenyl)- 4-{[(6-methyl-2-pyridinyl)amino]methylene}-1,3-oxazol- 5(4H)-one)	Listeria monocytogenes	11	1.43076e-06
(2-(4-chlorophenyl)- 4-{[(6-methyl-2-pyridinyl)amino]methylene}-1,3-oxazol- 5(4H)-one)	Streptococcus gordonii	12	1.28829e-06
(2-(4-chlorophenyl)- 4-{[(6-methyl-2-pyridinyl)amino]methylene}-1,3-oxazol- 5(4H)-one)	Haemophilus influenzae	13	1.2508e-06
(2-(4-chlorophenyl)- 4-{[(6-methyl-2-pyridinyl)amino]methylene}-1,3-oxazol- 5(4H)-one)	Candida albicans	14	1.13535e-06
(2-(4-chlorophenyl)- 4-{[(6-methyl-2-pyridinyl)amino]methylene}-1,3-oxazol- 5(4H)-one)	Mycobacterium tuberculosis	15	9.53145e-07
(2-(4-chlorophenyl)- 4-{[(6-methyl-2-pyridinyl)amino]methylene}-1,3-oxazol- 5(4H)-one)	Streptococcus pneumoniae	16	9.02736e-07
(2-(4-chlorophenyl)- 4-{[(6-methyl-2-pyridinyl)amino]methylene}-1,3-oxazol- 5(4H)-one)	Stenotrophomonas maltophilia	17	8.947e-07
(2-(4-chlorophenyl)- 4-{[(6-methyl-2-pyridinyl)amino]methylene}-1,3-oxazol- 5(4H)-one)	Salmonella enterica	18	4.92659e-07
(2-(4-chlorophenyl)- 4-{[(6-methyl-2-pyridinyl)amino]methylene}-1,3-oxazol- 5(4H)-one)	Proteus mirabilis	19	4.70859e-07
(2-(4-chlorophenyl)- 4-{[(6-methyl-2-pyridinyl)amino]methylene}-1,3-oxazol- 5(4H)-one)	Human immunodeficiency virus 1	20	4.70764e-07
4-bromo-5-(bromomethylene)-3-(1-bromobutyl)-2(5H)-furanone	Staphylococcus epidermidis	1	0.514933
4-bromo-5-(bromomethylene)-3-(1-bromobutyl)-2(5H)-furanone	Pseudomonas aeruginosa	2	0.0655862
4-bromo-5-(bromomethylene)-3-(1-bromobutyl)-2(5H)-furanone	Staphylococcus aureus	3	0.00952057
4-bromo-5-(bromomethylene)-3-(1-bromobutyl)-2(5H)-furanone	Enterococcus faecalis	4	0.000865091
4-bromo-5-(bromomethylene)-3-(1-bromobutyl)-2(5H)-furanone	Streptococcus pneumoniae	5	0.000463655
4-bromo-5-(bromomethylene)-3-(1-bromobutyl)-2(5H)-furanone	Listeria monocytogenes	6	0.000386526
4-bromo-5-(bromomethylene)-3-(1-bromobutyl)-2(5H)-furanone	Salmonella enterica	7	0.000359255
4-bromo-5-(bromomethylene)-3-(1-bromobutyl)-2(5H)-furanone	Acinetobacter baumannii	8	0.000334411
4-bromo-5-(bromomethylene)-3-(1-bromobutyl)-2(5H)-furanone	Bacillus subtilis	9	0.000184262
4-bromo-5-(bromomethylene)-3-(1-bromobutyl)-2(5H)-furanone	Candida albicans	10	0.000134861
4-bromo-5-(bromomethylene)-3-(1-bromobutyl)-2(5H)-furanone	Human immunodeficiency virus 1	11	0.000120221
4-bromo-5-(bromomethylene)-3-(1-bromobutyl)-2(5H)-furanone	Escherichia coli	12	9.36552e-05
4-bromo-5-(bromomethylene)-3-(1-bromobutyl)-2(5H)-furanone	Stenotrophomonas maltophilia	13	8.29909e-05
4-bromo-5-(bromomethylene)-3-(1-bromobutyl)-2(5H)-furanone	Serratia marcescens	14	7.44847e-05
4-bromo-5-(bromomethylene)-3-(1-bromobutyl)-2(5H)-furanone	Vibrio harveyi	15	7.05807e-05
4-bromo-5-(bromomethylene)-3-(1-bromobutyl)-2(5H)-furanone	Burkholderia cepacia	16	6.96548e-05
4-bromo-5-(bromomethylene)-3-(1-bromobutyl)-2(5H)-furanone	Streptococcus mutans	17	6.74983e-05
4-bromo-5-(bromomethylene)-3-(1-bromobutyl)-2(5H)-furanone	Kocuria rhizophila	18	6.53071e-05
4-bromo-5-(bromomethylene)-3-(1-bromobutyl)-2(5H)-furanone	Burkholderia pseudomallei	19	6.04179e-05
4-bromo-5-(bromomethylene)-3-(1-bromobutyl)-2(5H)-furanone	Clostridium perfringens	20	6.0383e-05
Eugenol	Pseudomonas aeruginosa	1	0.971144
Eugenol	Escherichia coli	2	0.941426
Eugenol	Staphylococcus aureus	3	0.932041
Eugenol	Vibrio harveyi	4	0.00212404
Eugenol	Bacillus subtilis	5	0.00084439
Eugenol	Listeria monocytogenes	6	0.000593379
Eugenol	Burkholderia cenocepacia	7	0.000549153
Eugenol	Staphylococcus epidermidis	8	0.000252879
Eugenol	Enterococcus faecalis	9	0.000252426
Eugenol	Acinetobacter baumannii	10	0.000242297
Eugenol	Klebsiella pneumoniae	11	0.000239319
Eugenol	Burkholderia multivorans	12	0.000233362
Eugenol	Streptococcus epidermidis	13	0.000229939
Eugenol	Salmonella enterica	14	0.000222822
Eugenol	Enteric bacteria and other eubacteria	15	0.000184043
Eugenol	Micrococcus luteus	16	0.000153308
Eugenol	Streptococcus pneumoniae	17	0.000143968
Eugenol	Klebsiella planticola	18	0.000100762
Eugenol	Streptococcus mutans	19	9.39146e-05
Eugenol	Stenotrophomonas maltophilia	20	9.11277e-05
Norgestimate	Staphylococcus aureus	1	0.963466
Norgestimate	Staphylococcus epidermidis	2	0.880512
Norgestimate	Pseudomonas aeruginosa	3	0.218967
Norgestimate	Enterococcus faecalis	4	0.000968804
Norgestimate	Listeria monocytogenes	5	0.000239904
Norgestimate	Candida albicans	6	0.000181262
Norgestimate	Escherichia coli	7	0.000173939
Norgestimate	Streptococcus pneumoniae	8	0.000150542
Norgestimate	Bacillus subtilis	9	0.000127297
Norgestimate	Streptococcus mutans	10	9.72151e-05
Norgestimate	Acinetobacter baumannii	11	7.09906e-05
Norgestimate	Vibrio harveyi	12	6.44739e-05
Norgestimate	Enterococcus faecium	13	3.54721e-05
Norgestimate	Burkholderia cenocepacia	14	3.38691e-05
Norgestimate	Kocuria rhizophila	15	2.66252e-05
Norgestimate	Salmonella enterica	16	2.41802e-05
Norgestimate	Burkholderia cepacia	17	2.25118e-05
Norgestimate	Clostridium perfringens	18	1.4838e-05
Norgestimate	Burkholderia multivorans	19	1.47186e-05
Norgestimate	Streptococcus epidermidis	20	1.28336e-05
Furanone-8	Salmonella enterica	1	0.658881
Furanone-8	Pseudomonas aeruginosa	2	0.0347479
Furanone-8	Staphylococcus aureus	3	0.000485568
Furanone-8	Staphylococcus epidermidis	4	0.000426299
Furanone-8	Acinetobacter baumannii	5	0.000348433
Furanone-8	Mycobacterium tuberculosis	6	0.000136134
Furanone-8	Enterococcus faecalis	7	0.00011799
Furanone-8	Klebsiella pneumoniae	8	0.000105698
Furanone-8	Stenotrophomonas maltophilia	9	8.88766e-05
Furanone-8	Bacillus subtilis	10	7.28742e-05
Furanone-8	Human immunodeficiency virus 1	11	7.1359e-05
Furanone-8	Streptococcus mutans	12	6.59125e-05
Furanone-8	Serratia marcescens	13	6.34398e-05
Furanone-8	Escherichia coli	14	6.29049e-05
Furanone-8	Vibrio vulnificus	15	5.74043e-05
Furanone-8	Vibrio cholerae	16	5.69167e-05
Furanone-8	Plasmodium falciparum	17	4.75509e-05
Furanone-8	Burkholderia pseudomallei	18	3.40357e-05
Furanone-8	Actinomyces oris	19	3.26291e-05
Furanone-8	Streptococcus pneumoniae	20	3.23102e-05
Meticillin	Staphylococcus aureus	1	0.9217
Meticillin	Pseudomonas aeruginosa	2	0.0977165
Meticillin	Listeria monocytogenes	3	0.075491
Meticillin	Streptococcus pneumoniae	4	0.0591939
Meticillin	Staphylococcus epidermidis	5	0.00655717
Meticillin	Clostridium perfringens	6	0.00564988
Meticillin	Bacillus subtilis	7	0.00460774
Meticillin	Acinetobacter baumannii	8	0.00426968
Meticillin	Enterococcus faecalis	9	0.00345213
Meticillin	Escherichia coli	10	0.00184695
Meticillin	Vibrio harveyi	11	0.00135308
Meticillin	Klebsiella pneumoniae	12	0.000981258
Meticillin	Vibrio cholerae	13	0.000841323
Meticillin	Streptococcus epidermidis	14	0.000835372
Meticillin	Eikenella corrodens	15	0.000813787
Meticillin	Micrococcus luteus	16	0.00079299
Meticillin	Stenotrophomonas maltophilia	17	0.000682233
Meticillin	Burkholderia pseudomallei	18	0.000610672
Meticillin	Proteus mirabilis	19	0.000601877
Meticillin	Streptococcus pneumoniae serotype 4	20	0.000591271
Caspofungin	Candida albicans	1	0.98079
Caspofungin	Pseudomonas aeruginosa	2	0.0013142
Caspofungin	Staphylococcus aureus	3	3.91255e-05
Caspofungin	Escherichia coli	4	6.7173e-06
Caspofungin	Staphylococcus epidermidis	5	4.06677e-06
Caspofungin	Staphylococcus epidermis	6	2.35436e-06
Caspofungin	Streptococcus mutans	7	6.26649e-07
Caspofungin	Pichia anomala	8	4.25564e-07
Caspofungin	Enterococcus faecalis	9	3.81791e-07
Caspofungin	Acinetobacter baumannii	10	3.68396e-07
Caspofungin	Burkholderia cenocepacia	11	2.60838e-07
Caspofungin	Candida krusei	12	2.21417e-07
Caspofungin	Serratia marcescens	13	1.77265e-07
Caspofungin	Burkholderia multivorans	14	1.4843e-07
Caspofungin	Candida glabrata	15	1.35708e-07
Caspofungin	Salmonella enterica	16	1.33629e-07
Caspofungin	Bacillus cereus	17	1.30787e-07
Caspofungin	Enteric bacteria and other eubacteria	18	1.28288e-07
Caspofungin	Human immunodeficiency virus 1	19	1.28114e-07
Caspofungin	Eikenella corrodens	20	1.24593e-07
Stavudine	Human immunodeficiency virus 1	1	0.816859
Stavudine	Human immunodeficiency virus	2	0.00243263
Stavudine	Pseudomonas aeruginosa	3	0.0022435
Stavudine	Staphylococcus aureus	4	0.00035668
Stavudine	Mycobacterium tuberculosis	5	0.000302926
Stavudine	Enteric bacteria and other eubacteria	6	0.00024418
Stavudine	Propionibacterium acnes	7	0.000223253
Stavudine	Salmonella enterica	8	0.000201734
Stavudine	Streptococcus pneumoniae	9	0.000181916
Stavudine	Burkholderia pseudomallei	10	0.000166985
Stavudine	Escherichia coli	11	0.000166298
Stavudine	Staphylococcus epidermidis	12	0.000159995
Stavudine	Haemophilus influenzae	13	0.000112734
Stavudine	Serratia marcescens	14	0.000108711
Stavudine	Listeria monocytogenes	15	9.47111e-05
Stavudine	Clostridium perfringens	16	9.04955e-05
Stavudine	Vibrio harveyi	17	8.40797e-05
Stavudine	Streptococcus mutans	18	8.40058e-05
Stavudine	Bacillus subtilis	19	8.01238e-05
Stavudine	Enterococcus faecalis	20	7.88422e-05
LF11-227	Pseudomonas aeruginosa	1	0.984296
LF11-227	Staphylococcus aureus	2	9.75115e-07
LF11-227	Escherichia coli	3	3.8697e-08
LF11-227	Staphylococcus epidermidis	4	3.64168e-09
LF11-227	Salmonella enterica	5	2.84554e-09
LF11-227	Streptococcus mutans	6	2.8374e-09
LF11-227	Candida albicans	7	1.98085e-09
LF11-227	Enterococcus faecalis	8	5.21605e-10
LF11-227	Vibrio harveyi	9	4.73683e-10
LF11-227	Stenotrophomonas maltophilia	10	2.39465e-10
LF11-227	Serratia marcescens	11	2.17327e-10
LF11-227	Acinetobacter baumannii	12	1.28006e-10
LF11-227	Vibrio cholerae	13	1.21142e-10
LF11-227	Bacillus subtilis	14	6.88419e-11
LF11-227	Burkholderia cenocepacia	15	6.03157e-11
LF11-227	Klebsiella pneumoniae	16	5.36172e-11
LF11-227	Listeria monocytogenes	17	5.1064e-11
LF11-227	Actinomyces oris	18	3.34393e-11
LF11-227	Streptococcus pneumoniae	19	3.23217e-11
LF11-227	Burkholderia multivorans	20	2.38941e-11
D-2-aminoadipic acid	Staphylococcus aureus	1	0.984403
D-2-aminoadipic acid	Staphylococcus epidermis	2	0.978525
D-2-aminoadipic acid	Pseudomonas aeruginosa	3	0.000641435
D-2-aminoadipic acid	Staphylococcus epidermidis	4	8.58327e-06
D-2-aminoadipic acid	Escherichia coli	5	8.15377e-06
D-2-aminoadipic acid	Bacillus subtilis	6	6.8037e-06
D-2-aminoadipic acid	Enterococcus faecalis	7	6.03773e-06
D-2-aminoadipic acid	Candida albicans	8	3.10673e-06
D-2-aminoadipic acid	Streptococcus mutans	9	1.77536e-06
D-2-aminoadipic acid	Listeria monocytogenes	10	1.04949e-06
D-2-aminoadipic acid	Streptococcus pneumoniae	11	7.6431e-07
D-2-aminoadipic acid	Streptococcus epidermidis	12	3.56969e-07
D-2-aminoadipic acid	Salmonella enterica	13	3.35541e-07
D-2-aminoadipic acid	Clostridium perfringens	14	2.80842e-07
D-2-aminoadipic acid	Haemophilus influenzae	15	2.22237e-07
D-2-aminoadipic acid	Acinetobacter baumannii	16	1.69879e-07
D-2-aminoadipic acid	Klebsiella planticola	17	1.54441e-07
D-2-aminoadipic acid	Enteric bacteria and other eubacteria	18	1.21229e-07
D-2-aminoadipic acid	Human immunodeficiency virus 1	19	1.01694e-07
D-2-aminoadipic acid	Burkholderia pseudomallei	20	1.01178e-07
2-(4-Chlorophenyl)-N-((2R,3R,4S,5S,6R)-2,4,5-trihydroxy-6-(hydroxymethyl)tetrahydro-2H-pyran-3-yl)acetamide	Pseudomonas aeruginosa	1	0.984296
2-(4-Chlorophenyl)-N-((2R,3R,4S,5S,6R)-2,4,5-trihydroxy-6-(hydroxymethyl)tetrahydro-2H-pyran-3-yl)acetamide	Staphylococcus aureus	2	9.75115e-07
2-(4-Chlorophenyl)-N-((2R,3R,4S,5S,6R)-2,4,5-trihydroxy-6-(hydroxymethyl)tetrahydro-2H-pyran-3-yl)acetamide	Escherichia coli	3	3.8697e-08
2-(4-Chlorophenyl)-N-((2R,3R,4S,5S,6R)-2,4,5-trihydroxy-6-(hydroxymethyl)tetrahydro-2H-pyran-3-yl)acetamide	Staphylococcus epidermidis	4	3.64168e-09
2-(4-Chlorophenyl)-N-((2R,3R,4S,5S,6R)-2,4,5-trihydroxy-6-(hydroxymethyl)tetrahydro-2H-pyran-3-yl)acetamide	Salmonella enterica	5	2.84554e-09
2-(4-Chlorophenyl)-N-((2R,3R,4S,5S,6R)-2,4,5-trihydroxy-6-(hydroxymethyl)tetrahydro-2H-pyran-3-yl)acetamide	Streptococcus mutans	6	2.8374e-09
2-(4-Chlorophenyl)-N-((2R,3R,4S,5S,6R)-2,4,5-trihydroxy-6-(hydroxymethyl)tetrahydro-2H-pyran-3-yl)acetamide	Candida albicans	7	1.98085e-09
2-(4-Chlorophenyl)-N-((2R,3R,4S,5S,6R)-2,4,5-trihydroxy-6-(hydroxymethyl)tetrahydro-2H-pyran-3-yl)acetamide	Enterococcus faecalis	8	5.21605e-10
2-(4-Chlorophenyl)-N-((2R,3R,4S,5S,6R)-2,4,5-trihydroxy-6-(hydroxymethyl)tetrahydro-2H-pyran-3-yl)acetamide	Vibrio harveyi	9	4.73683e-10
2-(4-Chlorophenyl)-N-((2R,3R,4S,5S,6R)-2,4,5-trihydroxy-6-(hydroxymethyl)tetrahydro-2H-pyran-3-yl)acetamide	Stenotrophomonas maltophilia	10	2.39465e-10
2-(4-Chlorophenyl)-N-((2R,3R,4S,5S,6R)-2,4,5-trihydroxy-6-(hydroxymethyl)tetrahydro-2H-pyran-3-yl)acetamide	Serratia marcescens	11	2.17327e-10
2-(4-Chlorophenyl)-N-((2R,3R,4S,5S,6R)-2,4,5-trihydroxy-6-(hydroxymethyl)tetrahydro-2H-pyran-3-yl)acetamide	Acinetobacter baumannii	12	1.28006e-10
2-(4-Chlorophenyl)-N-((2R,3R,4S,5S,6R)-2,4,5-trihydroxy-6-(hydroxymethyl)tetrahydro-2H-pyran-3-yl)acetamide	Vibrio cholerae	13	1.21142e-10
2-(4-Chlorophenyl)-N-((2R,3R,4S,5S,6R)-2,4,5-trihydroxy-6-(hydroxymethyl)tetrahydro-2H-pyran-3-yl)acetamide	Bacillus subtilis	14	6.88419e-11
2-(4-Chlorophenyl)-N-((2R,3R,4S,5S,6R)-2,4,5-trihydroxy-6-(hydroxymethyl)tetrahydro-2H-pyran-3-yl)acetamide	Burkholderia cenocepacia	15	6.03157e-11
2-(4-Chlorophenyl)-N-((2R,3R,4S,5S,6R)-2,4,5-trihydroxy-6-(hydroxymethyl)tetrahydro-2H-pyran-3-yl)acetamide	Klebsiella pneumoniae	16	5.36172e-11
2-(4-Chlorophenyl)-N-((2R,3R,4S,5S,6R)-2,4,5-trihydroxy-6-(hydroxymethyl)tetrahydro-2H-pyran-3-yl)acetamide	Listeria monocytogenes	17	5.1064e-11
2-(4-Chlorophenyl)-N-((2R,3R,4S,5S,6R)-2,4,5-trihydroxy-6-(hydroxymethyl)tetrahydro-2H-pyran-3-yl)acetamide	Actinomyces oris	18	3.34393e-11
2-(4-Chlorophenyl)-N-((2R,3R,4S,5S,6R)-2,4,5-trihydroxy-6-(hydroxymethyl)tetrahydro-2H-pyran-3-yl)acetamide	Streptococcus pneumoniae	19	3.23217e-11
2-(4-Chlorophenyl)-N-((2R,3R,4S,5S,6R)-2,4,5-trihydroxy-6-(hydroxymethyl)tetrahydro-2H-pyran-3-yl)acetamide	Burkholderia multivorans	20	2.38941e-11
Dalfopristin	Pseudomonas aeruginosa	1	0.0478789
Dalfopristin	Acinetobacter baumannii	2	0.00816432
Dalfopristin	Klebsiella pneumoniae	3	0.00469764
Dalfopristin	Staphylococcus aureus	4	0.00412575
Dalfopristin	Enterococcus faecalis	5	0.00391867
Dalfopristin	Stenotrophomonas maltophilia	6	0.00383234
Dalfopristin	Listeria monocytogenes	7	0.00336283
Dalfopristin	Plasmodium falciparum	8	0.00335955
Dalfopristin	Vibrio cholerae	9	0.00329246
Dalfopristin	Salmonella enterica	10	0.0030879
Dalfopristin	Cryptococcus neoformans	11	0.00293533
Dalfopristin	Serratia marcescens	12	0.00292693
Dalfopristin	Proteus mirabilis	13	0.00292653
Dalfopristin	Mycobacterium tuberculosis	14	0.00269472
Dalfopristin	Proteus vulgaris	15	0.00212403
Dalfopristin	Streptococcus pneumoniae	16	0.00208047
Dalfopristin	Enterococcus faecium	17	0.00200665
Dalfopristin	Enterococcus gallinarum	18	0.0019412
Dalfopristin	Burkholderia pseudomallei	19	0.00180702
Dalfopristin	Enteric bacteria and other eubacteria	20	0.00179173
7P-AC	Staphylococcus aureus	1	0.963466
7P-AC	Staphylococcus epidermidis	2	0.880512
7P-AC	Pseudomonas aeruginosa	3	0.218967
7P-AC	Enterococcus faecalis	4	0.000968804
7P-AC	Listeria monocytogenes	5	0.000239904
7P-AC	Candida albicans	6	0.000181262
7P-AC	Escherichia coli	7	0.000173939
7P-AC	Streptococcus pneumoniae	8	0.000150542
7P-AC	Bacillus subtilis	9	0.000127297
7P-AC	Streptococcus mutans	10	9.72151e-05
7P-AC	Acinetobacter baumannii	11	7.09906e-05
7P-AC	Vibrio harveyi	12	6.44739e-05
7P-AC	Enterococcus faecium	13	3.54721e-05
7P-AC	Burkholderia cenocepacia	14	3.38691e-05
7P-AC	Kocuria rhizophila	15	2.66252e-05
7P-AC	Salmonella enterica	16	2.41802e-05
7P-AC	Burkholderia cepacia	17	2.25118e-05
7P-AC	Clostridium perfringens	18	1.4838e-05
7P-AC	Burkholderia multivorans	19	1.47186e-05
7P-AC	Streptococcus epidermidis	20	1.28336e-05
Butanol	Candida albicans	1	0.98079
Butanol	Pseudomonas aeruginosa	2	0.0013142
Butanol	Staphylococcus aureus	3	3.91255e-05
Butanol	Escherichia coli	4	6.7173e-06
Butanol	Staphylococcus epidermidis	5	4.06677e-06
Butanol	Staphylococcus epidermis	6	2.35436e-06
Butanol	Streptococcus mutans	7	6.26649e-07
Butanol	Pichia anomala	8	4.25564e-07
Butanol	Enterococcus faecalis	9	3.81791e-07
Butanol	Acinetobacter baumannii	10	3.68396e-07
Butanol	Burkholderia cenocepacia	11	2.60838e-07
Butanol	Candida krusei	12	2.21417e-07
Butanol	Serratia marcescens	13	1.77265e-07
Butanol	Burkholderia multivorans	14	1.4843e-07
Butanol	Candida glabrata	15	1.35708e-07
Butanol	Salmonella enterica	16	1.33629e-07
Butanol	Bacillus cereus	17	1.30787e-07
Butanol	Enteric bacteria and other eubacteria	18	1.28288e-07
Butanol	Human immunodeficiency virus 1	19	1.28114e-07
Butanol	Eikenella corrodens	20	1.24593e-07
Doripenem	Pseudomonas aeruginosa	1	0.971144
Doripenem	Escherichia coli	2	0.941426
Doripenem	Staphylococcus aureus	3	0.932041
Doripenem	Vibrio harveyi	4	0.00212404
Doripenem	Bacillus subtilis	5	0.00084439
Doripenem	Listeria monocytogenes	6	0.000593379
Doripenem	Burkholderia cenocepacia	7	0.000549153
Doripenem	Staphylococcus epidermidis	8	0.000252879
Doripenem	Enterococcus faecalis	9	0.000252426
Doripenem	Acinetobacter baumannii	10	0.000242297
Doripenem	Klebsiella pneumoniae	11	0.000239319
Doripenem	Burkholderia multivorans	12	0.000233362
Doripenem	Streptococcus epidermidis	13	0.000229939
Doripenem	Salmonella enterica	14	0.000222822
Doripenem	Enteric bacteria and other eubacteria	15	0.000184043
Doripenem	Micrococcus luteus	16	0.000153308
Doripenem	Streptococcus pneumoniae	17	0.000143968
Doripenem	Klebsiella planticola	18	0.000100762
Doripenem	Streptococcus mutans	19	9.39146e-05
Doripenem	Stenotrophomonas maltophilia	20	9.11277e-05
Darunavir	Pseudomonas aeruginosa	1	0.0224584
Darunavir	Acinetobacter baumannii	2	0.00475922
Darunavir	Mycobacterium tuberculosis	3	0.00284785
Darunavir	Staphylococcus aureus	4	0.00264666
Darunavir	Plasmodium falciparum	5	0.00245924
Darunavir	Human immunodeficiency virus	6	0.00243139
Darunavir	Listeria monocytogenes	7	0.00230187
Darunavir	Serratia marcescens	8	0.00228373
Darunavir	Klebsiella pneumoniae	9	0.00213324
Darunavir	Human immunodeficiency virus 1	10	0.00210238
Darunavir	Stenotrophomonas maltophilia	11	0.00206757
Darunavir	Salmonella enterica	12	0.00195894
Darunavir	Propionibacterium acnes	13	0.00192479
Darunavir	Burkholderia pseudomallei	14	0.00181209
Darunavir	Streptococcus pneumoniae	15	0.0017507
Darunavir	Vibrio cholerae	16	0.00172105
Darunavir	Enteric bacteria and other eubacteria	17	0.00171204
Darunavir	Proteus mirabilis	18	0.00159072
Darunavir	Enterococcus faecalis	19	0.00157714
Darunavir	Cryptococcus neoformans	20	0.00153761
4-fluoroindole	Pseudomonas aeruginosa	1	0.984296
4-fluoroindole	Staphylococcus aureus	2	9.75115e-07
4-fluoroindole	Escherichia coli	3	3.8697e-08
4-fluoroindole	Staphylococcus epidermidis	4	3.64168e-09
4-fluoroindole	Salmonella enterica	5	2.84554e-09
4-fluoroindole	Streptococcus mutans	6	2.8374e-09
4-fluoroindole	Candida albicans	7	1.98085e-09
4-fluoroindole	Enterococcus faecalis	8	5.21605e-10
4-fluoroindole	Vibrio harveyi	9	4.73683e-10
4-fluoroindole	Stenotrophomonas maltophilia	10	2.39465e-10
4-fluoroindole	Serratia marcescens	11	2.17327e-10
4-fluoroindole	Acinetobacter baumannii	12	1.28006e-10
4-fluoroindole	Vibrio cholerae	13	1.21142e-10
4-fluoroindole	Bacillus subtilis	14	6.88419e-11
4-fluoroindole	Burkholderia cenocepacia	15	6.03157e-11
4-fluoroindole	Klebsiella pneumoniae	16	5.36172e-11
4-fluoroindole	Listeria monocytogenes	17	5.1064e-11
4-fluoroindole	Actinomyces oris	18	3.34393e-11
4-fluoroindole	Streptococcus pneumoniae	19	3.23217e-11
4-fluoroindole	Burkholderia multivorans	20	2.38941e-11
Diphenyl disulphide	Pseudomonas aeruginosa	1	0.962366
Diphenyl disulphide	Streptococcus mutans	2	0.905483
Diphenyl disulphide	Actinomyces oris	3	0.813898
Diphenyl disulphide	Streptococcus sanguis	4	0.77337
Diphenyl disulphide	Staphylococcus aureus	5	0.0443337
Diphenyl disulphide	Stenotrophomonas maltophilia	6	0.0269761
Diphenyl disulphide	Streptococcus sanguinis	7	0.0167893
Diphenyl disulphide	Proteus mirabilis	8	0.0100676
Diphenyl disulphide	Salmonella enterica	9	0.00940238
Diphenyl disulphide	Escherichia coli	10	0.00763684
Diphenyl disulphide	Klebsiella pneumoniae	11	0.00641109
Diphenyl disulphide	Acinetobacter baumannii	12	0.0063153
Diphenyl disulphide	Proteus vulgaris	13	0.00556398
Diphenyl disulphide	Enterococcus faecalis	14	0.0053222
Diphenyl disulphide	Vibrio cholerae	15	0.00491449
Diphenyl disulphide	Listeria monocytogenes	16	0.00442365
Diphenyl disulphide	Streptococcus gordonii	17	0.00431257
Diphenyl disulphide	Bacillus subtilis	18	0.00364678
Diphenyl disulphide	Serratia marcescens	19	0.00342488
Diphenyl disulphide	Eikenella corrodens	20	0.00314677
S-(2-thiazoyl)-L-cysteine	Streptococcus mutans	1	0.958099
S-(2-thiazoyl)-L-cysteine	Pseudomonas aeruginosa	2	0.000444875
S-(2-thiazoyl)-L-cysteine	Staphylococcus aureus	3	0.000259258
S-(2-thiazoyl)-L-cysteine	Streptococcus sanguis	4	0.000157871
S-(2-thiazoyl)-L-cysteine	Actinomyces oris	5	9.01501e-05
S-(2-thiazoyl)-L-cysteine	Enterococcus faecalis	6	7.54417e-06
S-(2-thiazoyl)-L-cysteine	Escherichia coli	7	6.92079e-06
S-(2-thiazoyl)-L-cysteine	Streptococcus sanguinis	8	2.69487e-06
S-(2-thiazoyl)-L-cysteine	Staphylococcus epidermidis	9	1.97242e-06
S-(2-thiazoyl)-L-cysteine	Bacillus subtilis	10	1.77545e-06
S-(2-thiazoyl)-L-cysteine	Listeria monocytogenes	11	1.43076e-06
S-(2-thiazoyl)-L-cysteine	Streptococcus gordonii	12	1.28829e-06
S-(2-thiazoyl)-L-cysteine	Haemophilus influenzae	13	1.2508e-06
S-(2-thiazoyl)-L-cysteine	Candida albicans	14	1.13535e-06
S-(2-thiazoyl)-L-cysteine	Mycobacterium tuberculosis	15	9.53145e-07
S-(2-thiazoyl)-L-cysteine	Streptococcus pneumoniae	16	9.02736e-07
S-(2-thiazoyl)-L-cysteine	Stenotrophomonas maltophilia	17	8.947e-07
S-(2-thiazoyl)-L-cysteine	Salmonella enterica	18	4.92659e-07
S-(2-thiazoyl)-L-cysteine	Proteus mirabilis	19	4.70859e-07
[truncated: 25,461 more rows]
